# Supplementary material for: Long-term patency and clinical outcome of the transjugular intrahepatic portosystemic shunt using the expanded polytetrafluoroethylene stent-graft
Source: PLoS One. 2019 Feb 27;14(2):e0212658. doi: 10.1371/journal.pone.0212658 (PMC6392293; doi:10.1371/journal.pone.0212658)
Supplement: S1 Dataset — (XLSX) [file pone.0212658.s002.xlsx]

## Sheet: data
Number	Name	Age	Age65	Sex	HBV	HCV	Alcolol	PBC	AIH	schistosome	TIPSVB	TIPSascites	Previoussplenectomy	WBC	PLT	TB	ALB	BUN	Cr	INR	PREVIOUSHE	PREVIOUSASCITES	Child分级	Child评分	MELD	PVT	TIPS VIA LEFT	length	number	post-TIPS infection	follow-up time	Variceal rebleeding	Vbtime	TIPS dysfunction	dysfunction time	post-TIPS HE	HE time	mortality	mortality time
BLIND	BLIND	45	0	男	0	0	1	0	0	0	1	0	0	10.27	55	73.6	24.6	14.35	136	2.22	1	1	C	14	25	0	0	6	2	0	660	0	660	0	660	1	552	0	660
BLIND	BLIND	47	0	男	1	0	0	0	0	0	1	0	0	2.93	45	15.9	24.7	6.1	69	1.42	1	1	B	7	10.3574	1	1	6	1	0	598	0	598	0	598	1	3	0	598
BLIND	BLIND	40	0	男	1	0	0	0	0	0	1	0	0	3.15	101	14.9	28.6	2.7	61.1	1.55	1	1	C	10	11	0	0	6	2	0	56	0	56	0	56	1	26	1	56
BLIND	BLIND	50	0	男	1	0	0	0	0	0	1	0	0	4.08	50	17.1	32.8	7.8	78	1.48	1	0	B	7	11	0	0	6	1	0	1366	0	1366	0	1366	0	1366	0	1366
BLIND	BLIND	61	0	女	0	0	0	0	0	0	1	0	1	5.12	165	12.3	31.8	4.46	74.8	1.1	1	0	B	8	7	0	0	6	1	1	1290	1	705	1	705	0	1072	0	1290
BLIND	BLIND	50	0	男	1	0	1	0	0	0	1	0	0	4.55	23	27.8	25.5	6.2	49.6	1.52	1	1	C	10	13	0	0	6	1	0	950	0	950	0	950	0	950	0	950
BLIND	BLIND	48	0	男	1	0	0	0	0	0	1	0	0	4.61	15	22.7	14.4	18.41	179	1.78	1	1	C	12	21	0	0	8	1	0	1182	0	1182	0	1182	1	913	1	1182
BLIND	BLIND	43	0	男	1	0	0	0	0	0	1	0	0	5.13	44	42	25.1	8.9	66.7	1.93	1	1	C	13	17	0	0	6	1	0	497	0	497	0	497	0	497	0	497
BLIND	BLIND	76	1	男	1	0	0	0	0	0	0	1	0	1.7	31	33.5	27.8	11.21	89	2.1	1	1	C	12	17	0	0	6	1	0	1110	0	1110	0	1110	0	1110	0	1110
BLIND	BLIND	56	0	男	0	0	1	0	0	0	1	0	0	1.65	13	60.3	36.4	7.1	79.3	1.3	0	1	B	8	14	0	0	6	2	0	914	0	914	0	914	1	743	0	914
BLIND	BLIND	51	0	男	1	0	0	0	0	0	1	0	0	1.6	41	23.4	37.7	8.78	93	1.41	0	1	A	6	12	0	0	6	1	0	1264	1	1258	1	1258	1	1258	0	1264
BLIND	BLIND	41	0	男	1	0	0	0	0	0	1	0	0	5.88	30	12.3	35.1	3.8	57.2	1.31	0	0	A	5	9	0	0	6	1	1	753	0	753	0	753	1	727	0	753
BLIND	BLIND	63	0	男	0	0	1	0	0	0	1	0	0	4.3	86	44.3	23.2	4	56.4	1.27	0	1	C	10	13	0	0	6	1	0	1117	0	1117	0	1117	1	1039	0	1117
BLIND	BLIND	41	0	男	0	0	1	0	0	0	1	0	1	4.27	129	11.4	24.8	3.33	66.2	1.23	0	0	B	7	9	0	1	6	2	0	1601	1	1025	1	1025	1	1399	0	1601
BLIND	BLIND	76	1	女	0	0	0	0	0	0	1	0	0	1.58	91	13.6	35.5	6.65	57	1.2	0	0	B	7	8.472	0	0	8	1	0	509	0	509	0	509	1	156	0	509
BLIND	BLIND	46	0	女	0	0	0	0	0	0	1	0	0	4.35	63	14.8	27	8.06	70	1.31	0	1	A	6	9.4543	0	0	6	1	0	432	0	432	0	432	1	211	0	432
BLIND	BLIND	51	0	男	0	0	1	0	0	0	1	0	0	5.46	210	15.4	32.6	4.05	66	1.15	0	1	B	8	7.99533	0	1	6	2	1	530	0	530	0	530	1	116	0	530
BLIND	BLIND	62	0	男	1	0	0	0	0	0	1	0	1	3.8	130	22.2	31.5	6.56	81.3	1.16	0	0	A	6	9	0	0	6	1	0	799	0	799	0	799	1	799	1	799
BLIND	BLIND	51	0	男	0	0	1	0	0	0	1	0	0	4.37	25	46.9	37.9	6.23	86	1.24	0	1	B	8	13	0	0	6	1	1	475	0	475	0	475	1	289	0	475
BLIND	BLIND	59	0	男	1	0	0	0	0	0	1	0	0	2.36	63	22.6	33.4	4.8	72	1.15	0	1	B	7	9.04947	0	0	6	1	0	526	0	526	0	526	1	34	0	526
BLIND	BLIND	59	0	女	0	0	0	0	0	0	1	0	0	1.19	23	8.8	34.9	2.15	59	1.22	0	1	B	7	8.65713	0	0	6	1	0	558	0	558	0	558	1	52	0	558
BLIND	BLIND	59	0	男	1	0	1	0	0	0	1	0	0	3.32	109	16	30.6	4.35	48	1.37	0	0	A	6	10	1	0	8	1	1	446	0	446	0	446	1	190	0	446
BLIND	BLIND	61	0	女	0	1	0	0	0	0	1	0	0	1.42	35	12.5	27.1	3.2	59	1.15	0	1	A	6	7.99533	0	1	6	2	0	231	0	231	0	231	1	3	0	231
BLIND	BLIND	59	0	女	0	0	0	1	0	0	1	0	0	3.62	34	30.5	28.9	19.25	86	1.46	0	1	B	8	12.8558	0	1	6	1	0	292	0	292	0	292	1	48	0	292
BLIND	BLIND	38	0	男	1	0	0	0	0	0	1	0	0	2.04	78	9.2	25	7.77	68.9	1.48	0	1	B	7	10.8209	0	0	8	1	0	542	0	542	0	542	1	10	0	542
BLIND	BLIND	69	1	女	0	0	0	1	0	0	1	0	0	2.89	98	12.9	37.5	4.9	93.5	1.07	0	0	A	5	8	0	1	6	1	0	426	0	426	0	426	1	146	0	426
BLIND	BLIND	67	1	男	0	0	1	0	0	1	1	0	0	7.8	45	18.7	26.3	19.49	137.5	1.29	0	1	B	9	14	0	0	6	1	0	177	0	177	0	177	1	153	0	177
BLIND	BLIND	50	0	女	1	0	0	0	0	0	1	0	0	8.98	46	41.7	25.4	7.91	47	1.27	0	0	A	6	12.4766	0	0	8	1	0	579	0	579	0	579	1	15	0	579
BLIND	BLIND	50	0	男	1	0	0	0	0	0	1	0	0	2.54	68	12.2	38.2	3.4	78	1.25	0	0	A	5	9	0	0	6	1	0	503	0	503	0	503	1	10	0	503
BLIND	BLIND	54	0	男	0	0	1	0	0	0	1	0	0	2.55	78	12	41.7	6.5	86.1	1.14	0	0	A	5	8	0	0	6	2	0	702	0	702	0	702	1	381	0	702
BLIND	BLIND	66	1	男	0	0	1	0	0	0	1	0	0	3.46	46	43.9	31	2.09	58	1.35	0	1	B	9	13	0	0	6	1	0	419	0	419	0	419	1	54	0	419
BLIND	BLIND	61	0	男	1	0	0	0	0	0	1	0	0	5.64	105	24.8	26.3	9.41	80.3	1.25	0	1	B	9	10	0	0	6	1	1	479	0	479	0	479	1	79	0	479
BLIND	BLIND	63	0	男	1	0	1	0	0	0	1	0	0	2.02	62	18.9	26.7	4.01	84.6	1.55	0	1	C	10	12	0	0	6	2	0	962	0	962	0	962	1	943	1	962
BLIND	BLIND	41	0	男	1	0	0	0	0	0	1	0	0	1.94	33	36.9	33.2	3.1	49.5	1.81	0	0	B	9	16	0	1	6	1	0	695	0	695	1	671	1	260	0	695
BLIND	BLIND	62	0	男	1	0	0	0	0	0	1	0	0	0.9	26	56.1	35.8	5.72	67	1.41	0	1	C	12	14.7691	0	0	6	1	0	351	0	351	0	351	1	9	0	351
BLIND	BLIND	47	0	男	1	1	0	0	0	0	1	0	1	4.31	148	41.3	28.8	3.01	60	1.38	0	1	B	9	13	1	1	6	2	0	524	0	524	0	524	1	22	0	524
BLIND	BLIND	32	0	女	1	0	0	0	1	0	1	0	0	4.76	45	25.9	18.5	6.24	35.5	1.55	0	1	B	9	13	0	1	8	1	1	554	0	554	0	554	1	37	0	554
BLIND	BLIND	67	1	男	0	0	1	0	0	0	1	0	0	3.2	79	21	35.7	4.9	66	1.06	0	1	A	6	8	1	0	6	2	0	562	0	562	1	328	1	14	0	562
BLIND	BLIND	73	1	女	0	0	0	0	0	0	1	0	0	4.57	81	11.9	31.7	9.05	63	1.22	0	0	A	6	9	0	0	6	1	0	589	0	589	0	589	1	14	0	589
BLIND	BLIND	44	0	男	1	0	0	0	0	0	1	0	0	2.06	20	16.6	32.1	4.5	73.8	1.45	0	0	A	6	11	0	0	6	1	0	774	0	774	0	774	1	156	0	774
BLIND	BLIND	59	0	男	1	0	0	0	0	0	1	0	0	3.64	127	15.3	29.3	2.4	92	1.22	0	1	B	8	9	1	0	6	1	0	792	0	792	0	792	1	374	0	792
BLIND	BLIND	47	0	男	1	0	1	0	0	0	1	0	0	4.1	76	11.6	26.3	4.8	58.1	1.38	0	0	B	7	10	0	0	6	1	0	258	1	210	1	210	1	249	0	258
BLIND	BLIND	64	0	女	0	0	0	1	0	0	1	0	0	2.24	31	14.2	28.7	4.4	72	1.17	0	1	B	7	8	0	1	8	1	1	9	0	9	0	9	1	13	1	15
BLIND	BLIND	67	1	男	1	0	0	0	0	0	1	0	0	9.47	33	25.3	25.8	12.59	87	1.34	0	1	B	9	11	0	0	6	1	0	432	0	432	0	432	1	8	0	432
BLIND	BLIND	73	1	男	1	0	0	0	0	0	1	0	0	3.22	48	19	34.3	8.9	74.2	1.23	0	1	B	8	9	0	1	6	1	0	319	1	312	1	313	1	312	1	319
BLIND	BLIND	40	0	女	1	0	0	0	0	0	1	0	1	4.85	103	19	37.9	4.1	44	1.19	0	1	B	7	9	0	0	6	1	0	562	0	562	0	562	1	107	0	562
BLIND	BLIND	77	1	男	1	0	0	0	0	1	1	0	0	3.91	68	29.8	30.5	5.7	75.1	1.18	0	1	B	8	10	0	0	6	1	0	406	0	406	0	406	1	378	1	406
BLIND	BLIND	72	1	女	0	0	0	1	0	0	1	0	0	2.45	76	54.9	33.8	4.11	6.18	1.17	0	0	B	8	13	0	1	6	2	0	1047	0	1047	0	1047	1	804	1	1047
BLIND	BLIND	70	1	女	1	0	0	0	0	0	1	0	0	10.89	144	11.2	29.9	3.7	54.1	1.26	0	1	B	8	9	0	1	6	1	0	1075	0	1075	0	1075	1	545	0	1075
BLIND	BLIND	57	0	男	1	0	0	0	0	0	1	0	0	2.77	32	40.2	32	6.08	111.9	1.22	0	0	B	7	14	0	0	6	1	0	662	1	280	1	280	1	25	0	662
BLIND	BLIND	46	0	男	1	0	0	0	0	0	1	0	1	4.89	129	34.4	26.7	2.63	63.1	1.49	0	1	C	10	14	1	0	6	1	1	34	1	13	1	13	1	25	1	34
BLIND	BLIND	43	0	男	1	0	0	0	0	0	1	0	0	3.76	77	19	36.1	8.13	92.2	1.5	0	1	B	7	12	0	1	6	2	0	555	0	555	0	555	1	37	0	555
BLIND	BLIND	47	0	男	0	0	1	0	0	0	1	0	0	4.19	74	21.9	30.2	4.05	87	1.21	0	0	A	6	10	0	0	8	1	1	300	0	300	0	697	1	8	0	300
BLIND	BLIND	57	0	女	0	0	0	1	0	0	1	0	1	4.58	282	13.6	30.4	4.65	52	1.28	0	0	A	6	9	1	0	6	1	0	708	0	708	0	708	1	199	1	708
BLIND	BLIND	64	0	女	1	0	0	0	0	0	1	0	0	3.16	54	20.2	36.2	4.97	56	1.29	0	1	A	6	10	1	0	6	1	0	532	0	532	0	532	1	136	1	532
BLIND	BLIND	43	0	男	0	0	1	0	0	0	1	0	0	2.41	86	16.8	32	3	73	1.53	0	0	B	7	11	0	0	6	1	0	594	0	594	0	594	1	50	0	594
BLIND	BLIND	42	0	男	1	0	1	0	0	0	1	0	0	2.55	192	10.8	33.4	5.1	78	1.31	0	1	B	7	9	0	0	6	1	0	555	0	555	0	555	1	8	0	555
BLIND	BLIND	59	0	男	1	0	1	0	0	0	1	0	0	5.31	28	11.5	33	6	102	1.21	0	0	A	6	10	0	0	6	1	0	562	0	562	0	562	1	7	0	562
BLIND	BLIND	67	1	男	1	0	0	0	0	0	1	0	0	2.58	144	42.6	32.7	4.7	69.9	1.15	0	1	B	8	11	0	1	8	1	0	883	0	883	1	296	1	487	1	883
BLIND	BLIND	67	1	男	1	0	0	0	0	0	1	0	0	7.25	67	7	25.9	7.37	85	1.06	0	0	B	7	7	0	0	6	1	0	598	0	598	0	598	1	110	1	598
BLIND	BLIND	51	0	男	1	0	1	0	0	0	1	0	0	2.67	76	20.3	25.8	3.5	58.6	1.3	0	1	B	8	10	0	0	8	1	0	641	0	641	0	641	1	70	0	641
BLIND	BLIND	15	0	女	0	0	0	0	0	0	1	0	0	3.61	119	10.8	32.5	2.99	55	1.95	0	0	B	8	14	0	0	6	1	0	1417	1	412	1	412	1	838	0	1417
BLIND	BLIND	57	0	男	0	0	1	0	0	0	1	0	0	1.03	29	21	30	3.57	56	1.44	0	0	A	6	11	0	0	6	1	0	811	0	811	0	811	1	30	0	811
BLIND	BLIND	52	0	男	1	0	0	0	0	0	1	0	0	3.64	94	17	34.1	3.53	72	1.2	0	1	B	7	8	0	0	6	1	0	641	0	641	0	641	1	9	0	641
BLIND	BLIND	46	0	男	1	0	0	0	0	0	1	0	0	3.64	70	36.1	32.3	4.2	79.9	1.42	0	1	B	9	13	0	0	6	1	1	778	0	778	0	778	1	145	0	778
BLIND	BLIND	58	0	女	1	0	0	0	0	0	1	0	0	5.26	12	24	30.4	2.28	65.3	1.42	0	0	A	6	12	0	0	6	1	0	964	0	964	0	964	1	797	1	964
BLIND	BLIND	43	0	男	1	0	0	0	0	0	1	0	0	2.08	66	14.9	33.1	5.4	97.5	1.22	0	1	B	8	10	0	0	6	1	0	711	0	711	0	711	1	6	0	711
BLIND	BLIND	68	1	男	1	0	1	0	0	0	1	0	0	5.79	155	15.8	31.6	6.17	61.8	1.4	0	1	B	8	10	0	0	6	2	1	274	0	274	0	274	1	17	0	274
BLIND	BLIND	65	0	女	0	0	0	0	0	0	1	0	0	4.25	51	18.7	32.1	5.51	102	1.3	0	1	B	8	11	0	0	6	1	0	1428	0	1428	0	1428	1	747	0	1428
BLIND	BLIND	40	0	女	1	0	0	0	0	0	1	0	0	0.65	44	12.1	40.4	2.6	47.1	1.34	0	1	A	6	10	1	0	6	1	0	975	0	975	0	975	1	278	0	975
BLIND	BLIND	51	0	男	1	0	0	0	0	0	1	0	0	1.18	20	11.7	35.6	6.96	80	1.38	0	1	A	6	10	1	0	6	1	0	723	0	723	0	723	1	37	0	723
BLIND	BLIND	54	0	男	1	0	0	0	0	0	1	0	0	1.65	32	14.5	30.8	4.03	77	1.44	0	1	B	8	11	0	0	6	1	0	71	0	71	0	71	1	9	0	71
BLIND	BLIND	64	0	男	1	0	0	0	0	0	1	0	0	2.32	81	21.3	30.1	3.84	78	1.31	0	1	B	8	10	0	0	6	1	0	95	0	95	0	95	1	24	1	95
BLIND	BLIND	58	0	男	1	0	0	0	0	0	1	0	0	3.68	41	51.2	36.8	7.8	93	1.53	0	1	B	9	16	0	0	6	1	0	1090	0	1090	0	1090	1	335	1	1090
BLIND	BLIND	45	0	女	1	0	0	0	0	0	1	0	0	1.49	22	17.9	25.9	3	45.9	1.49	0	1	B	9	11	0	0	6	1	0	860	0	860	0	860	1	12	0	860
BLIND	BLIND	37	0	男	1	0	0	0	0	0	1	0	0	2.1	33	25.4	34.9	6.4	77.2	1.33	0	0	A	6	11	1	0	6	1	0	719	0	719	0	719	1	12	0	719
BLIND	BLIND	31	0	男	1	0	0	0	0	0	1	0	0	2.35	32	32	30.3	7.3	58.3	1.48	0	1	B	8	13	0	0	6	1	0	1054	0	1054	0	1054	1	311	0	1054
BLIND	BLIND	53	0	男	1	0	0	0	0	0	1	0	0	4.32	34	32.1	28.6	3.65	66	1.5	0	1	B	8	13	0	0	6	1	0	719	0	719	0	719	1	2	0	719
BLIND	BLIND	40	0	男	0	0	0	1	0	0	1	0	0	1.25	54	21	26.5	3.88	83.1	1.3	0	1	B	9	10	0	0	6	1	0	822	1	68	0	822	1	82	0	822
BLIND	BLIND	62	0	男	0	0	1	0	0	0	1	0	0	3.04	43	18.8	32.6	5.4	90.7	1.05	0	1	B	7	8	0	0	6	2	0	788	0	788	0	788	1	50	0	788
BLIND	BLIND	62	0	女	1	0	0	0	0	0	1	0	0	2.65	82	14.4	40.1	4.1	68.5	1.07	0	0	A	5	7	0	0	6	1	1	733	0	733	1	717	1	10	0	733
BLIND	BLIND	43	0	男	1	0	0	0	0	0	1	0	1	4.92	194	14.2	30.4	2.95	63.8	1.15	0	0	A	6	8	1	1	6	1	0	1059	0	1059	1	255	1	286	0	1059
BLIND	BLIND	49	0	男	1	0	0	0	0	0	1	0	1	3.46	210	38.8	40.4	2.78	74.6	1.18	0	0	A	6	11	0	0	6	1	0	831	0	831	0	831	1	14	0	831
BLIND	BLIND	70	1	女	1	0	0	0	0	0	1	0	0	1.93	56	30	31.6	2.99	82.5	1.78	0	1	C	10	15	0	1	6	1	0	859	0	859	0	859	1	93	1	859
BLIND	BLIND	47	0	男	1	0	0	0	0	0	1	0	1	3.73	104	33.8	30.8	5.4	51.1	1.36	0	1	B	7	12	0	1	6	1	0	807	0	807	0	807	1	6	0	807
BLIND	BLIND	41	0	男	1	0	0	0	0	0	1	0	0	1.57	53	22.8	34.4	3	85	1.34	0	1	B	8	11	0	0	6	2	0	851	0	851	0	851	1	25	0	851
BLIND	BLIND	65	0	女	1	0	0	0	0	0	1	0	0	1.85	82	17.2	44.1	5.3	54.3	1.19	0	0	A	5	8	0	0	6	1	0	1007	0	1007	0	1007	1	14	0	1007
BLIND	BLIND	60	0	女	0	0	0	0	0	0	1	0	0	3.84	56	49.3	32.7	3.31	52.4	0.98	0	1	B	9	11	0	0	6	1	0	264	0	264	0	264	1	54	1	264
BLIND	BLIND	61	0	男	1	0	0	0	0	0	1	0	0	2.67	80	27.8	35.2	5.1	74.3	1.19	0	0	A	5	10	0	0	6	1	0	948	0	948	0	948	1	13	0	948
BLIND	BLIND	60	0	男	0	0	0	0	0	1	1	0	1	5.23	335	12.6	30.8	5.2	54.9	1.04	0	1	B	8	7	1	0	6	2	0	484	0	484	0	484	1	19	1	484
BLIND	BLIND	69	1	女	0	1	0	0	0	0	1	0	0	8.91	81	17.5	19.5	5.31	89	1.65	0	1	B	9	12	0	0	6	1	1	1212	0	1212	0	1212	1	167	0	1212
BLIND	BLIND	41	0	男	1	0	0	0	0	0	1	0	1	8.43	139	65.5	30.8	4.5	55.2	1.26	0	1	B	9	14	1	0	6	1	1	99	0	99	0	99	1	11	0	99
BLIND	BLIND	59	0	女	1	0	0	0	0	0	1	0	0	2.23	74	18	39.7	2.9	57.4	1.15	0	0	A	5	8	0	1	8	1	0	1313	0	1313	0	1313	1	370	0	1313
BLIND	BLIND	58	0	女	0	1	0	0	0	0	1	0	0	2.46	112	14.6	29.6	4.94	61.1	1.34	0	0	A	6	10	0	0	6	1	0	1093	0	1093	0	1093	1	90	0	1093
BLIND	BLIND	44	0	男	1	0	0	0	0	0	1	0	0	1.38	51	14.3	23.9	3.93	58.5	1.42	0	1	B	8	10	1	0	6	1	1	982	0	982	0	982	1	12	0	982
BLIND	BLIND	60	0	女	0	1	1	0	0	0	1	0	0	4.72	117	8.9	31.5	5.37	81.7	1.22	0	1	B	8	9	0	0	6	1	0	1292	0	1292	0	1292	1	319	0	1292
BLIND	BLIND	50	0	女	0	0	0	0	0	0	1	0	0	1.24	83	15.9	33.7	2.58	56	1.26	0	1	B	7	9	0	0	6	1	0	126	0	126	0	126	1	1	0	126
BLIND	BLIND	61	0	男	0	0	1	0	0	0	1	0	0	4.29	178	13.1	34	4.5	55.2	1.11	0	0	A	6	8	1	0	8	1	1	1049	1	997	1	993	1	19	0	1049
BLIND	BLIND	48	0	女	1	0	0	0	0	0	1	0	0	4.71	43	43.1	33	4.57	51	1.17	0	1	B	9	12	0	0	6	1	0	1089	0	1	0	1089	1	58	0	1089
BLIND	BLIND	48	0	男	1	0	0	0	0	0	1	0	0	2.41	43	24	44.6	6.4	62.9	1.22	0	0	A	5	10	0	0	6	1	0	1142	0	1142	0	1142	1	11	0	1142
BLIND	BLIND	50	0	男	1	0	0	0	0	0	1	0	0	1.9	38	40.4	34.9	2.74	86.4	1.39	0	1	B	9	13	0	0	8	1	0	1274	0	1274	0	1274	1	35	0	1274
BLIND	BLIND	47	0	男	1	0	0	0	0	0	1	0	0	4.79	49	21.2	32.2	4.93	64.8	1.07	0	1	B	8	8	1	0	6	1	0	1252	0	1252	0	1252	1	20	0	1252
BLIND	BLIND	56	0	女	1	0	0	0	0	0	1	0	0	1.24	26	14.3	26	4.2	56.5	1.37	0	0	B	7	10	0	1	6	1	0	1326	0	2	0	1326	1	293	0	1326
BLIND	BLIND	58	0	男	1	0	0	0	0	0	1	0	0	2.77	60	19.6	26	2.61	73	1.32	0	1	B	8	10	0	0	6	1	0	1313	0	1313	0	1313	1	279	0	1313
BLIND	BLIND	28	0	男	1	0	0	0	0	0	1	0	0	2.12	58	17	32	2.67	58.1	1.54	0	1	B	8	11	0	0	6	1	0	143	0	143	0	143	1	1	0	143
BLIND	BLIND	50	0	男	1	0	0	0	0	0	1	0	0	2.32	39	54	26.3	6.88	74.8	1.46	0	1	C	11	15	1	0	6	1	0	7	0	7	0	7	1	7	1	7
BLIND	BLIND	58	0	女	1	0	0	0	0	0	1	0	0	2.22	67	17.9	38.8	3.1	56.8	1.88	0	1	B	8	14	0	0	6	1	0	1079	1	0	0	1079	1	3	0	1079
BLIND	BLIND	73	1	女	0	0	0	0	0	0	1	0	0	1.93	46	35.9	29.6	2.4	61.6	1.24	0	1	B	9	12	1	1	6	2	0	1142	0	1142	0	1138	1	56	0	1142
BLIND	BLIND	57	0	男	1	0	0	0	0	0	1	0	0	2.14	50	9.5	32.3	6.6	74.5	1.36	0	1	B	7	10	0	1	6	1	0	1114	0	1114	0	1114	1	28	0	1114
BLIND	BLIND	41	0	男	1	0	0	0	0	0	1	0	0	3.97	92	23.4	28.4	4.29	66	1.38	0	1	B	7	11	0	0	6	1	0	89	0	89	0	89	1	21	0	89
BLIND	BLIND	59	0	男	1	0	0	0	0	0	1	0	0	6.25	74	30.9	32	4.1	72.4	1.24	0	1	B	7	11	0	0	6	1	1	1309	0	1309	0	1309	1	28	0	1309
BLIND	BLIND	38	0	男	1	0	0	0	0	0	1	0	0	1.37	37	32.8	34.4	6.2	76.1	1.28	0	1	B	7	12	0	1	6	1	0	1163	0	1163	0	1163	1	27	0	1163
BLIND	BLIND	72	1	女	0	0	0	0	0	0	1	0	0	1.56	70	27.4	28.8	9.16	65	1.37	0	1	B	8	12	1	0	8	1	0	1076	0	1076	0	1076	1	42	1	1076
BLIND	BLIND	61	0	女	0	0	0	1	1	0	1	0	0	6.24	32	44.7	26	4.2	53.7	1.35	0	1	C	10	13	0	1	6	1	0	4	0	4	0	4	1	1	1	4
BLIND	BLIND	66	1	女	0	0	0	1	0	0	1	0	1	6.12	160	9.2	28.8	5.98	64	1.41	0	1	B	8	10	0	0	6	1	0	1240	0	1240	0	1240	1	85	0	1240
BLIND	BLIND	47	0	女	1	0	0	0	0	0	1	0	0	3.46	61	16.1	39.4	4	50.3	1.04	0	0	A	5	7	0	0	6	1	0	1237	0	1237	0	1237	1	81	0	1237
BLIND	BLIND	69	1	女	0	0	0	0	0	0	1	0	0	7.94	64	10.9	29.3	14.18	119	1.49	0	1	B	8	14	0	0	6	1	0	1177	0	1177	0	1177	1	21	0	1177
BLIND	BLIND	69	1	女	0	0	0	0	0	1	1	0	1	4.02	191	26.1	20.8	2.73	64.3	1.4	0	1	B	9	12	1	0	6	3	0	1186	0	1186	0	1186	1	8	0	1186
BLIND	BLIND	42	0	女	1	0	0	0	0	0	1	0	1	9.65	305	16.1	28.2	3.15	60.4	1.08	0	0	A	6	7	0	0	6	2	0	1237	1	324	1	324	1	20	0	1237
BLIND	BLIND	69	1	女	1	0	0	0	0	0	1	0	0	1.41	77	19.7	34.2	2.72	49.4	1.32	0	1	B	8	10	0	0	6	1	0	37	0	37	0	37	1	34	1	37
BLIND	BLIND	44	0	男	1	0	0	0	0	0	1	0	1	6.32	103	11.8	24	3.03	65	1.18	0	1	B	8	8	1	0	6	1	0	496	1	5	1	5	1	5	0	496
BLIND	BLIND	49	0	男	1	0	0	0	0	0	1	0	0	1.4	19	16.1	29.3	5.4	72.3	1.41	0	1	B	7	10	1	0	6	1	0	1471	0	1471	0	1471	1	24	0	1471
BLIND	BLIND	48	0	男	1	0	0	0	0	0	1	0	0	2.08	52	10.8	34.2	3.6	138.8	1.24	0	1	B	7	13	0	1	6	1	0	1232	0	1232	0	1232	1	19	0	1232
BLIND	BLIND	76	1	男	1	0	0	0	0	0	1	0	0	2.32	112	13.5	35.8	6.26	116.9	1.26	0	1	A	6	12	1	0	6	1	0	704	1	575	1	575	1	33	1	704
BLIND	BLIND	46	0	男	1	0	0	0	0	0	1	0	0	1.24	23	53.2	31.5	3.49	62.1	1.49	0	1	C	10	15	0	1	6	1	0	437	1	434	1	434	1	10	1	437
BLIND	BLIND	65	0	男	1	0	0	0	0	0	1	0	0	2.55	76	11.5	31.5	6.5	69.4	1.17	0	1	B	8	8	0	0	6	1	0	84	0	84	0	84	1	3	0	84
BLIND	BLIND	39	0	女	1	0	0	0	0	0	1	0	0	2.81	125	11.2	39.1	2.47	62.4	1.06	0	0	A	5	7	0	0	6	1	0	1429	0	1429	0	1429	1	13	0	1429
BLIND	BLIND	39	0	男	1	0	0	0	0	0	1	0	0	4.07	44	19.8	17.1	21.37	108	1.83	0	0	B	9	16	0	1	6	1	0	1268	1	722	1	722	1	2	1	1268
BLIND	BLIND	58	0	男	0	0	1	0	0	0	1	0	0	3.6	95	20.5	34.9	4.38	76.2	1.28	0	1	B	7	10	0	0	6	1	0	1556	0	1556	0	1556	1	36	0	1556
BLIND	BLIND	31	0	女	1	0	0	0	0	0	1	0	0	2.37	34	16.7	34.1	1.36	63.7	1.19	0	0	A	6	8	0	1	6	1	0	1306	0	1306	0	1306	0	1306	0	1306
BLIND	BLIND	56	0	男	0	0	1	0	0	0	1	0	0	4.28	98	42.2	34.7	4.13	66	1.4	0	1	B	8	13.6131	0	0	6	1	0	607	0	607	0	607	0	607	0	607
BLIND	BLIND	41	0	女	0	0	0	1	0	0	1	0	0	2.68	180	44.1	23.2	2	42	1.07	0	1	B	7	10.7689	0	0	8	1	0	528	0	528	0	528	0	528	0	528
BLIND	BLIND	61	0	男	1	0	0	0	0	0	1	0	0	2.73	50	19.8	34.5	7	65	1.38	0	1	B	8	10.5915	1	1	6	1	0	381	0	381	0	381	0	381	1	381
BLIND	BLIND	43	0	男	0	0	0	0	0	0	1	0	0	6.59	50	19.5	26.3	8.7	62.6	1.46	0	1	B	8	11	0	0	6	1	0	740	0	740	0	740	0	740	1	740
BLIND	BLIND	73	1	女	0	0	0	1	0	0	1	0	0	3.51	55	24.2	28.7	5.1	72	1.29	0	0	A	6	10.5947	1	1	6	1	0	521	0	521	0	521	0	521	0	521
BLIND	BLIND	65	0	女	1	0	0	0	0	0	1	0	0	5.39	84	80.8	25.3	9.39	93.5	1.33	0	1	C	11	16	1	0	6	2	0	601	0	601	0	601	0	601	0	601
BLIND	BLIND	63	0	男	0	0	1	0	0	0	1	0	0	2.3	85	12.4	40.1	4.4	66	1.25	0	0	A	5	9	0	0	6	1	1	466	0	466	0	466	0	466	0	466
BLIND	BLIND	48	0	男	0	0	1	0	0	0	1	0	0	5.7	127	31.1	41.4	5.62	87.9	1.28	0	1	A	6	11	0	1	8	1	0	418	0	418	0	418	0	418	0	418
BLIND	BLIND	52	0	女	1	0	0	0	0	0	1	0	0	2.19	68	13.2	40.4	2.62	59	1.11	0	0	A	5	8	0	0	8	1	0	607	0	607	0	607	0	607	0	607
BLIND	BLIND	55	0	女	0	1	0	0	0	0	1	0	0	2.47	67	15	39.4	2.84	71	1.28	0	0	A	5	9	0	1	6	2	0	527	0	527	0	527	0	527	0	527
BLIND	BLIND	44	0	男	1	0	1	0	0	0	1	0	0	0.82	35	37.9	34.6	3.7	89	1.43	0	0	B	7	14	0	0	6	1	0	555	0	555	0	555	0	555	0	555
BLIND	BLIND	45	0	男	0	0	1	0	0	0	1	0	0	4.17	64	42.3	25.2	5.7	77.4	1.53	0	1	C	10	15	0	1	6	1	1	625	0	625	0	625	0	625	0	625
BLIND	BLIND	46	0	男	0	0	1	0	0	0	1	0	0	8.89	109	30.5	21.6	10.21	104	1.41	0	1	B	9	14	0	0	8	2	0	84	1	31	1	31	0	84	1	84
BLIND	BLIND	57	0	男	1	0	0	0	0	0	1	0	0	1.47	92	14.8	37.7	4.3	60	1.21	0	1	B	7	9	1	0	6	1	0	584	0	584	0	584	0	584	0	584
BLIND	BLIND	60	0	男	0	0	1	0	0	0	1	0	0	3.66	72	34.9	28.3	3.52	61	1.3	0	1	B	8	12	0	1	8	1	0	607	0	607	0	607	0	607	0	607
BLIND	BLIND	42	0	男	1	0	0	0	0	0	1	0	0	2.46	47	27.6	37.8	4.1	76	1.38	0	0	A	5	12	0	0	6	1	0	583	0	583	0	583	0	583	0	583
BLIND	BLIND	40	0	男	1	0	0	0	0	0	1	0	0	2.35	49	20.3	29.2	6.26	70	1.37	0	1	B	7	11	1	0	8	1	0	642	0	642	0	642	0	642	0	642
BLIND	BLIND	39	0	男	1	0	0	0	0	0	1	0	0	2.01	55	15	34.5	7.16	87	1.33	0	1	B	8	10	0	0	6	1	0	641	0	641	0	641	0	641	0	641
BLIND	BLIND	49	0	男	0	0	1	0	0	0	1	0	1	6.35	219	18.1	37.7	2.8	55.8	1.09	0	0	A	5	8	0	0	6	1	0	636	0	636	0	636	0	636	0	636
BLIND	BLIND	43	0	男	0	0	1	0	0	0	1	0	0	1.31	74	8.5	40.8	4.5	90.6	1.29	0	1	A	6	10	0	0	6	1	0	682	0	682	0	682	0	682	0	682
BLIND	BLIND	42	0	男	1	0	0	0	0	0	1	0	1	10.5	309	27.5	37.9	5.52	77.8	1.39	0	1	A	6	12	0	0	6	1	1	840	0	840	0	840	0	840	0	840
BLIND	BLIND	38	0	男	1	0	0	0	0	0	1	0	0	7.55	55	37.1	31.4	10.96	79	1.55	0	1	B	9	14	0	0	6	1	0	697	0	697	0	697	0	697	0	697
BLIND	BLIND	51	0	男	0	0	0	1	0	0	1	0	0	2.9	62	45.9	30.4	10.23	123.4	1.11	0	1	B	9	15	0	1	6	1	0	217	0	217	0	217	0	217	0	217
BLIND	BLIND	63	0	男	1	0	0	0	0	0	1	0	0	3.37	36	10.9	39.4	6.9	58.2	1.08	0	0	A	5	7	0	0	8	2	0	765	0	765	0	765	0	26	0	765
BLIND	BLIND	53	0	男	1	0	1	0	0	0	1	0	0	1.89	32	19.8	30.4	3.89	68	1.46	0	1	B	8	11	0	1	6	2	0	1376	0	1376	0	1376	0	1376	0	1376
BLIND	BLIND	69	1	男	0	0	0	0	0	0	1	0	0	1.35	65	15.7	31.9	4.3	83	1.35	0	1	B	8	10	0	0	6	1	0	1146	0	1146	0	1146	0	1146	0	1146
BLIND	BLIND	58	0	女	1	0	0	0	0	0	1	0	0	2.25	18	35.3	42.1	4.7	58.1	1.32	0	0	A	6	12	0	1	6	2	0	1328	0	1328	0	1328	0	1328	0	1328
BLIND	BLIND	47	0	男	0	0	1	0	0	0	1	0	0	1.65	50	8.6	33.6	35.4	1150.4	1.23	0	1	B	8	33	0	0	6	1	0	286	1	101	1	101	0	286	1	286
BLIND	BLIND	62	0	男	1	0	0	0	0	0	1	0	1	3.92	160	19.5	42.3	4.8	75.3	1.36	0	0	A	5	10	1	0	6	1	0	1379	0	1379	0	1379	0	1379	0	1379
BLIND	BLIND	46	0	男	1	0	0	0	0	0	1	0	1	3.32	112	26.6	35.9	2.82	66.2	1.2	0	0	A	5	10	1	0	6	2	0	1331	0	1331	0	1331	0	1331	0	1331
BLIND	BLIND	74	1	女	1	0	0	0	0	0	1	0	0	4.45	62	26.4	31.2	14.3	120	1.22	0	0	A	5	9	0	1	6	1	1	1320	0	1320	1	204	0	1320	0	1320
BLIND	BLIND	54	0	女	1	0	0	0	0	0	1	0	0	1.77	29	22.7	29.6	7.1	53.6	1.26	0	1	B	8	10	0	0	6	1	0	1406	0	1406	0	1406	0	1406	0	1406
BLIND	BLIND	37	0	男	1	0	0	0	0	0	1	0	0	1.75	25	16.9	37.9	3.11	85.5	1.24	0	1	B	7	9	1	0	6	1	0	1417	0	1417	0	1417	0	1417	0	1417
BLIND	BLIND	36	0	男	1	0	0	0	0	0	1	0	0	5.24	78	67.9	30.1	2.98	72	1.55	0	1	C	10	17	0	1	8	1	0	1665	1	616	1	616	0	1665	0	1665
BLIND	BLIND	45	0	男	1	0	0	0	0	0	1	0	0	3.75	78	14.2	37.5	4.31	77.6	1.17	0	0	A	5	8	0	0	6	2	0	1572	0	1572	0	1572	0	1572	0	1572
BLIND	BLIND	44	0	男	1	0	0	0	0	0	1	0	0	2.23	17	14.4	31	3.71	79	1.34	0	1	B	7	10	0	0	6	1	0	1532	0	1532	0	1532	0	1532	0	1532
BLIND	BLIND	58	0	女	1	0	0	0	0	0	1	0	0	6.56	43	26.6	27.8	7.41	52.1	1.34	0	1	B	8	11	0	0	6	1	0	1525	0	1525	0	1525	0	1525	0	1525
BLIND	BLIND	53	0	男	0	0	1	0	0	0	1	0	0	3.48	60	21.9	37.7	4.27	63.8	1.17	0	0	A	5	9	0	0	6	1	0	1517	0	1517	0	1517	0	1517	0	1517
BLIND	BLIND	58	0	女	1	0	0	0	0	0	1	0	0	4.4	51	18.9	35.1	3.2	66.7	1.37	0	0	A	5	10	0	0	6	1	0	1487	0	1487	0	1487	0	1487	0	1487
BLIND	BLIND	37	0	男	1	0	0	0	0	0	1	0	0	2.27	39	11.3	29.4	4.67	71.8	1.19	0	0	A	6	8	1	1	6	1	0	1483	0	1483	0	1483	0	1483	0	1483
BLIND	BLIND	49	0	男	1	0	0	0	0	0	1	0	0	7.76	46	17.4	33.6	5.46	59.9	1.24	0	1	B	8	9	0	0	6	1	0	1476	0	1476	0	1476	0	1476	0	1476
BLIND	BLIND	66	1	男	0	0	1	0	0	0	1	0	0	3.4	61	24.7	29.6	2.33	56.8	1.35	0	0	A	6	11	1	1	6	1	0	1475	1	924	1	924	0	1475	0	1475
BLIND	BLIND	63	0	女	1	0	0	0	0	0	1	0	0	1.99	52	11.8	31.1	4.61	53.3	1.2	0	1	B	8	8	0	0	6	1	0	1454	0	1454	0	1454	0	1454	0	1454
BLIND	BLIND	60	0	男	1	0	0	0	0	0	1	0	0	2.05	34	12.6	37.2	5.29	75.4	1.27	0	1	B	7	9	0	0	6	1	0	1445	0	1445	0	1445	0	1445	0	1445
BLIND	BLIND	64	0	女	0	0	0	0	1	0	1	0	1	3.84	230	8.5	34.3	7.14	59.3	0.91	0	0	A	6	7	0	0	6	2	0	1429	0	1429	0	1429	0	1429	0	1429
BLIND	BLIND	50	0	男	1	0	0	0	0	0	1	0	0	2.31	47	12.9	39.4	7.3	97.9	1.37	0	1	B	7	11	0	1	6	1	0	1418	0	1418	0	1418	0	1418	0	1418
BLIND	BLIND	65	0	男	0	0	1	0	0	0	1	0	0	13.08	45	23.5	27.5	9.34	69.6	1.15	0	1	B	9	9	0	1	6	1	0	1411	1	970	1	878	0	1411	0	1411
BLIND	BLIND	44	0	男	1	0	0	0	0	0	1	0	0	2.27	32	25.7	38.5	6.69	79.1	1.56	0	0	A	6	13	1	0	6	1	0	1409	1	932	1	932	0	1409	0	1409
BLIND	BLIND	49	0	男	0	0	1	0	0	0	1	0	0	2.58	53	17.5	35.4	5.39	56	1.12	0	0	A	5	8	0	0	6	1	0	1406	0	1406	0	1406	0	1406	0	1406
BLIND	BLIND	36	0	男	1	0	0	0	0	0	1	0	0	4.93	85	42.2	31.9	8.2	85	1.44	0	0	B	7	14	0	0	6	1	0	1391	0	1391	0	1391	0	1391	0	1391
BLIND	BLIND	40	0	男	1	0	0	0	0	0	1	0	0	2.73	59	12.4	29.7	5.59	66	1.42	0	0	A	6	10	0	0	6	1	0	1366	0	1366	0	1366	0	1366	0	1366
BLIND	BLIND	46	0	女	1	0	0	0	0	0	1	0	0	2.84	25	19.4	29.7	7.6	49.8	1.34	0	1	B	7	10	0	0	6	1	0	1341	0	1341	0	1341	0	1341	0	1341
BLIND	BLIND	66	1	男	1	0	0	0	0	0	1	0	0	1.85	66	39.1	31.5	4.03	66	1.45	0	0	B	7	14	0	1	6	1	0	1330	0	1330	0	1330	0	1330	0	1330
BLIND	BLIND	38	0	男	1	0	0	0	0	0	1	0	0	2.2	49	19.1	32.3	5.09	62.2	1.42	0	1	B	8	11	1	1	8	1	0	1319	1	132	1	132	0	1319	1	1319
BLIND	BLIND	58	0	女	0	0	0	1	0	0	1	0	0	2.31	136	20.4	34.6	3.81	62.8	1.19	0	1	B	7	9	0	0	6	1	0	1303	0	1303	0	1303	0	1303	0	1303
BLIND	BLIND	35	0	男	0	0	0	0	0	0	1	0	0	1.44	78	33.2	42.9	3.23	80.7	1.1	0	0	A	5	10	0	0	6	1	0	1301	0	1301	0	1301	0	1301	0	1301
BLIND	BLIND	51	0	女	0	0	0	1	0	0	1	0	0	3.81	20	16.8	35.2	4.3	62.5	1.12	0	0	A	5	8	0	0	8	1	0	1282	1	613	1	613	0	1282	0	1282
BLIND	BLIND	43	0	男	0	0	1	0	0	0	1	0	0	1.66	71	18.2	39.1	3.07	58.2	1.32	0	0	A	5	10	0	0	6	1	0	1275	1	728	1	728	0	1275	0	1275
BLIND	BLIND	48	0	女	0	0	0	1	0	0	1	0	0	1.52	41	19.4	30.8	2.39	60.4	1.11	0	1	B	8	8	0	0	6	1	0	1273	0	1273	0	1273	0	1273	0	1273
BLIND	BLIND	53	0	男	1	0	0	0	0	0	1	0	1	3.63	137	8.9	26.1	5.37	107.2	1.21	0	1	B	9	10	0	1	6	1	0	1273	0	1273	1	1021	0	1273	0	1273
BLIND	BLIND	43	0	男	1	0	0	0	0	0	1	0	0	6.49	34	25	30.1	8.47	104	1.21	0	0	A	6	12	0	1	6	1	0	1271	0	1271	0	1271	0	1271	0	1271
BLIND	BLIND	49	0	女	0	0	0	0	1	0	1	0	0	6.39	53	118.6	32.6	4.2	48.6	1.13	0	0	B	8	15	0	1	6	1	0	1261	0	1261	0	1261	0	1261	0	1261
BLIND	BLIND	64	0	女	0	0	0	0	0	0	1	0	0	2.31	81	8.1	32.9	4.3	56	1.17	0	0	A	6	8	0	0	6	1	1	1243	0	1243	0	1243	0	1243	0	1243
BLIND	BLIND	70	1	男	0	0	1	0	0	0	1	0	0	3.58	79	16.5	28	2.63	77.5	1.39	0	1	B	8	10	1	0	6	1	0	1234	0	1234	0	1234	0	1234	0	1234
BLIND	BLIND	42	0	男	1	1	0	0	0	0	1	0	0	6.84	55	27.1	33.3	2.08	68	1.39	0	1	B	8	12	0	0	6	1	0	1227	1	1116	1	1116	0	1227	0	1227
BLIND	BLIND	46	0	男	1	0	0	0	0	0	1	0	0	1.7	38	26.4	32.4	5.1	61.4	1.57	0	1	B	9	11	0	1	6	1	0	1209	0	1209	0	1209	0	1209	0	1209
BLIND	BLIND	47	0	女	0	0	0	0	0	0	1	0	0	1.6	76	9.4	34.1	4.53	59	1.24	0	1	B	7	9	0	1	6	1	0	1200	0	1200	0	1200	0	1200	0	1200
BLIND	BLIND	48	0	男	1	1	0	0	0	0	1	0	0	2.42	50	27.5	28.8	3.9	72.8	1.15	0	0	A	6	10	0	1	6	1	0	1193	0	1193	0	1193	0	1193	0	1193
BLIND	BLIND	46	0	女	1	0	0	0	0	0	1	0	0	1.14	31	20	33.2	5.04	61.6	1.32	0	0	A	6	10	0	0	6	1	0	1177	1	963	1	963	0	1177	0	1177
BLIND	BLIND	50	0	女	1	0	0	0	0	0	1	0	0	2.4	88	16.9	38.7	4.8	60.4	1.11	0	0	A	5	8	1	1	8	1	0	1167	1	133	1	51	0	1167	0	1167
BLIND	BLIND	58	0	男	1	0	0	0	0	0	1	0	0	3.26	51	15.1	29.4	4.14	108	1.52	0	0	B	7	13	0	0	6	1	0	1164	0	1164	1	1012	0	1164	0	1164
BLIND	BLIND	72	1	女	0	0	0	1	1	0	1	0	0	2.86	47	11	28.7	2.13	55	1.14	0	0	A	6	8	0	0	6	1	0	1163	0	1163	0	1163	0	1163	0	1163
BLIND	BLIND	41	0	男	1	0	0	0	0	0	1	0	0	2.31	47	12.7	31.3	4.09	66.8	1.28	0	1	B	8	9	0	0	8	1	0	1163	0	1163	0	1163	0	1163	0	1163
BLIND	BLIND	44	0	女	1	0	0	0	0	0	1	0	0	1.56	28	10.7	38.8	5.4	58	1.33	0	0	A	5	10	0	1	6	2	0	1153	1	209	1	209	0	1153	0	1153
BLIND	BLIND	66	1	女	1	0	0	0	0	0	1	0	0	4.99	30	56.5	32.8	3.9	71.2	1.26	0	1	B	9	14	1	0	6	1	0	1152	0	1152	0	1152	0	1152	0	1152
BLIND	BLIND	33	0	男	1	0	0	0	0	0	1	0	1	4.47	167	12.5	29	10.16	78.3	1.15	0	0	A	6	8	1	0	8	1	1	1138	0	1138	1	1073	0	1138	0	1138
BLIND	BLIND	22	0	男	0	0	0	0	0	0	1	0	1	3.49	335	24.7	41.9	4.72	68.8	1.12	0	0	A	5	9	1	0	8	1	0	1135	0	1135	1	115	0	1135	0	1135
BLIND	BLIND	43	0	女	1	0	0	0	0	0	1	0	0	1.49	33	20.9	35.7	5.44	70.9	1.41	0	1	B	7	11	1	0	6	1	0	1135	0	1135	0	1135	0	1135	0	1135
BLIND	BLIND	67	1	女	0	0	0	1	0	0	1	0	0	3.18	67	31	34.1	3.88	70.5	1.24	0	1	B	7	11	0	0	6	1	0	1131	0	1131	0	1131	0	1131	0	1131
BLIND	BLIND	48	0	男	1	0	1	0	0	0	1	1	0	7.52	99	48.1	25.5	5.13	77.1	1.43	0	1	C	10	14	0	1	8	1	0	1128	0	1128	0	1128	0	1128	0	1128
BLIND	BLIND	48	0	男	0	0	1	0	0	0	1	0	0	10.66	68	34.2	23.7	2.55	64.8	1.49	0	1	B	9	14	0	0	6	2	0	1117	0	1117	0	1117	0	1117	0	1117
BLIND	BLIND	69	1	男	1	0	0	0	0	0	1	0	0	6.02	83	13.3	28.8	6.08	116	1.38	0	1	B	8	13	0	0	6	1	0	1111	0	1111	0	1111	0	1111	0	1111
BLIND	BLIND	68	1	女	0	0	0	0	0	0	1	0	0	3.19	86	14.6	28	4.49	69.4	1.18	0	1	B	8	8	1	0	6	1	0	1107	0	1107	0	1107	0	1107	0	1107
BLIND	BLIND	58	0	男	0	0	0	0	0	0	1	0	0	4.45	78	13.9	34.4	8.06	69.9	1.17	0	1	B	7	8	0	0	8	1	0	1079	0	1079	0	1079	0	1079	0	1079
BLIND	BLIND	39	0	女	1	0	0	0	0	0	1	0	0	2.04	28	18.1	26.4	1.5	23	1.4	0	0	B	7	10	0	0	6	1	0	1065	0	1065	0	1065	0	1072	0	1065
BLIND	BLIND	38	0	男	1	0	0	0	0	0	1	0	0	1.45	27	16.3	39	6.68	70.2	1.4	0	1	A	6	10	0	0	6	2	0	1056	0	1056	0	1056	0	1056	1	1056
BLIND	BLIND	46	0	女	1	0	0	0	0	0	1	0	0	0.95	39	10.7	34.9	2.6	50.6	1.42	0	0	A	6	10	0	0	6	1	0	1052	1	351	1	351	0	1052	0	1052
BLIND	BLIND	41	0	男	1	0	0	0	0	0	1	0	0	2.47	53	17.4	36.7	4.3	78	1.11	0	1	A	6	8	0	0	6	1	0	1051	1	916	1	916	0	1051	0	1051
BLIND	BLIND	57	0	男	1	0	0	0	0	0	1	0	1	5.35	84	11.9	30	4.3	87.7	1.24	0	1	B	7	9	1	1	6	1	0	1049	0	1049	0	1049	0	1049	0	1049
BLIND	BLIND	62	0	男	1	0	1	0	0	0	1	0	0	4.43	84	6.9	34.2	5.65	68.6	1.14	0	1	B	8	8	0	1	6	1	0	1047	0	1047	0	1047	0	1047	0	1047
BLIND	BLIND	61	0	女	1	0	0	0	0	0	1	0	0	2.22	110	19.4	40.4	7.2	43.3	1.11	0	0	A	5	8	0	1	6	1	0	1047	0	1047	1	912	0	1047	0	1047
BLIND	BLIND	66	1	男	0	1	1	0	0	0	1	0	0	1.89	30	55.8	33.9	3.57	74.7	1.27	0	1	C	10	14	0	0	6	1	0	1041	0	1041	0	1041	0	1041	1	1041
BLIND	BLIND	46	0	女	1	0	0	0	0	0	1	0	0	1.54	34	15	40.3	6.3	58.8	1.11	0	1	A	6	8	0	0	6	2	0	1033	0	1033	1	762	0	1033	0	1033
BLIND	BLIND	39	0	女	1	0	0	0	0	0	1	0	0	2.89	117	20.2	39.3	3.5	51.6	1.18	0	0	A	5	9	1	1	6	1	0	1003	0	1003	0	1003	0	1003	0	1003
BLIND	BLIND	55	0	女	0	0	0	1	0	0	1	0	0	4.2	110	61.5	30.8	11.16	47	1.23	0	1	B	9	14	0	0	6	1	0	999	0	999	0	999	0	999	0	999
BLIND	BLIND	55	0	男	0	0	1	0	0	0	1	0	0	2.21	60	15.4	33.9	5	58.5	1.21	0	1	B	7	9	1	0	6	1	0	992	0	992	0	992	0	992	0	992
BLIND	BLIND	61	0	女	0	1	0	0	0	0	1	0	0	2.8	142	6.4	39.8	3.87	67	1.19	0	0	A	5	8	0	1	6	1	0	982	0	982	0	982	0	982	0	982
BLIND	BLIND	56	0	男	0	0	0	0	0	0	1	0	0	2.36	37	12.5	31.1	4.33	86.5	1.18	0	1	B	8	8	0	1	6	1	0	978	1	948	1	917	0	978	1	978
BLIND	BLIND	50	0	男	0	0	0	0	0	0	1	0	0	2.17	78	4.6	43.1	6	76.6	1.08	0	0	A	5	7	0	0	6	1	0	954	0	954	0	954	0	954	0	954
BLIND	BLIND	50	0	男	0	0	1	0	0	0	1	0	1	3.66	125	20.2	33.3	5.05	68.4	1.09	0	1	B	7	8	1	0	6	2	0	954	0	954	0	954	0	954	0	954
BLIND	BLIND	59	0	男	1	0	0	0	0	0	1	0	0	4.13	63	15.7	36.3	5.1	44.6	1.14	0	0	A	5	8	0	0	6	1	0	952	0	952	0	952	0	952	0	952
BLIND	BLIND	52	0	男	1	0	0	0	0	0	1	0	0	1.4	22	15.8	35.1	3.1	76.1	1.19	0	1	B	7	8	0	0	8	1	0	951	0	951	0	951	0	951	0	951
BLIND	BLIND	55	0	男	0	0	0	0	0	0	1	0	0	3.38	74	18.5	34.7	3.24	84	1.29	0	1	B	8	10	0	0	6	1	0	947	0	947	0	947	0	947	0	947
BLIND	BLIND	37	0	男	0	0	0	0	0	1	1	0	0	1.53	15	30.7	22.5	2.6	78	2.04	0	1	C	11	17	0	0	6	1	0	945	0	945	0	945	0	945	0	945
BLIND	BLIND	43	0	女	1	0	0	0	0	0	1	0	1	3.68	181	20	41.6	4.6	62.6	1.95	0	0	B	7	15	1	1	6	1	0	929	0	929	0	929	0	929	0	929
BLIND	BLIND	38	0	男	1	0	0	0	0	0	1	0	0	1.11	35	32.4	29	6.3	58.3	1.37	0	0	A	6	12	1	0	6	1	0	926	0	926	0	926	0	926	0	926
BLIND	BLIND	54	0	男	1	0	0	0	0	0	1	0	0	4.19	48	15.3	33.2	6.98	74	1.23	0	1	B	7	9	0	0	6	1	1	909	0	909	0	909	0	909	0	909
BLIND	BLIND	46	0	女	1	0	0	0	0	0	1	0	1	5.01	478	11.2	33.1	4.28	46.6	1.21	0	1	B	7	9	1	0	8	1	0	901	0	901	0	901	0	901	0	901
BLIND	BLIND	61	0	男	0	0	1	0	0	0	1	0	0	4.05	65	22.7	27.6	5.6	71.1	1.49	0	1	B	8	12	0	0	6	1	0	895	0	895	0	895	0	895	0	895
BLIND	BLIND	69	1	女	0	0	0	0	0	0	1	0	0	1.18	53	29.8	29.5	3.6	38.4	1.51	0	0	B	7	13	0	0	6	1	0	880	0	880	0	880	0	880	1	880
BLIND	BLIND	33	0	男	1	0	0	0	0	0	1	0	0	1.62	49	17.9	40.1	2.9	71.5	1.19	0	1	A	6	9	0	0	6	1	0	873	0	873	0	873	0	873	0	873
BLIND	BLIND	32	0	男	1	0	0	0	0	0	1	0	0	2.63	60	35.8	44.7	4.7	86.9	1.19	0	0	A	6	11	0	1	6	1	0	873	1	812	1	843	0	873	0	873
BLIND	BLIND	60	0	男	0	0	1	0	0	0	1	0	0	6.02	163	16.1	45.2	5.86	72	1.14	0	0	A	5	8	0	0	6	2	0	872	0	872	1	449	0	872	0	872
BLIND	BLIND	34	0	男	1	0	0	0	0	0	1	0	0	8.5	64	16.4	35.9	3	63.4	1.45	0	0	A	5	11	0	0	6	1	0	869	0	869	0	869	0	869	0	869
BLIND	BLIND	64	0	男	1	0	0	0	0	0	1	0	0	3.15	43	18	40.7	6.7	72.9	1.37	0	0	A	5	10	0	1	6	1	1	867	0	867	0	867	0	867	0	867
BLIND	BLIND	42	0	男	1	0	0	0	0	0	1	0	0	9.73	133	14.7	30.8	2.7	76.3	1.26	0	1	B	8	9	1	0	6	1	0	865	0	865	0	865	0	865	0	865
BLIND	BLIND	46	0	女	1	0	0	0	0	0	1	0	0	1.83	81	12.1	34	4.38	54	1.21	0	0	A	6	9	0	0	6	2	0	862	0	862	0	862	0	862	0	862
BLIND	BLIND	44	0	女	1	0	0	0	0	0	1	0	0	2.74	55	27.8	32.6	2.6	59.5	1.32	0	0	A	6	11	1	0	6	1	0	861	0	861	0	861	0	861	0	861
BLIND	BLIND	45	0	男	1	0	0	0	0	0	1	0	0	1.88	53	25.4	33.2	5.81	77.9	1.18	0	1	B	7	10	1	0	8	1	0	856	0	856	0	856	0	856	0	856
BLIND	BLIND	47	0	女	1	0	0	0	0	0	1	0	0	2.7	43	10.5	25.9	3.64	49.5	1.91	0	1	C	11	14	1	1	8	1	1	835	0	835	0	835	0	835	0	835
BLIND	BLIND	61	0	男	0	0	1	0	0	0	1	0	0	2.37	75	18.6	38.8	16.59	153.8	1.25	0	1	B	7	15	1	0	6	2	0	829	0	829	0	829	0	829	1	829
BLIND	BLIND	55	0	男	1	0	1	0	0	0	1	0	0	12.37	64	13.2	21	12.17	88	1.47	0	1	B	8	11	0	0	6	1	0	814	0	814	0	814	0	814	0	814
BLIND	BLIND	48	0	男	1	0	0	0	0	0	1	0	0	2.2	33	7.9	33.3	7.1	83.2	1.29	0	1	B	8	9	1	0	8	1	0	811	1	614	0	811	0	811	0	811
BLIND	BLIND	39	0	男	1	0	0	0	0	0	1	0	0	3.57	45	35.9	35.8	3.27	64.9	1.37	0	1	B	7	13	1	0	8	1	0	806	0	806	0	806	0	806	0	806
BLIND	BLIND	47	0	男	1	0	0	0	0	0	1	0	0	4.39	63	11.7	28.5	5.18	98	1.25	0	1	B	8	10	0	0	6	1	0	804	0	804	1	690	0	804	0	804
BLIND	BLIND	44	0	男	0	1	0	0	0	0	1	0	0	2.39	130	21.7	36.8	4.55	79.7	0.96	0	1	A	6	8	0	0	6	2	0	803	0	803	0	803	0	803	0	803
BLIND	BLIND	58	0	女	0	0	0	0	0	1	1	0	0	4.2	79	16.8	33.8	5.4	50.7	1.19	0	0	A	6	8	0	0	8	1	0	800	0	800	0	800	0	800	0	800
BLIND	BLIND	61	0	女	1	0	0	0	0	0	1	0	0	2.35	35	15.4	39.5	3.57	64.5	1.17	0	0	A	5	8	0	0	6	1	0	799	0	799	0	799	0	799	0	799
BLIND	BLIND	66	1	男	1	0	0	0	0	0	1	0	0	4.82	97	17.1	32.9	3.9	86.3	1.34	0	1	B	8	10	0	1	8	1	0	799	0	799	0	799	0	799	1	799
BLIND	BLIND	55	0	男	1	0	0	0	0	0	1	0	0	2.41	37	10.6	34.7	3.2	81.7	1.41	0	0	A	6	10	0	0	6	1	0	795	0	795	0	795	0	795	0	795
BLIND	BLIND	50	0	男	1	0	0	0	0	0	1	0	0	0.92	30	15.7	32.7	5	58.7	1.44	0	0	A	6	11	0	0	6	1	0	791	0	791	0	791	0	791	0	791
BLIND	BLIND	38	0	男	1	0	0	0	0	0	1	0	0	2.32	33	17.4	30.1	4.33	60.5	1.35	0	0	A	6	10	0	0	6	1	1	783	0	783	0	783	0	783	0	783
BLIND	BLIND	56	0	女	1	0	0	0	0	0	1	0	0	3.17	39	19	40.7	5.99	58	1.07	0	0	A	5	8	0	0	8	1	0	767	0	767	0	767	0	767	0	767
BLIND	BLIND	63	0	男	0	0	0	0	0	0	1	0	0	5.36	117	35.1	38.7	4.4	79.6	1.14	0	0	A	6	11	0	0	6	2	0	751	0	751	0	751	0	751	0	751
BLIND	BLIND	59	0	女	0	1	0	0	0	0	1	0	0	3.11	53	19.8	21.8	3.3	54.9	1.16	0	1	B	8	9	0	0	6	1	1	732	0	732	0	732	0	732	0	732
BLIND	BLIND	43	0	男	1	0	0	0	0	0	1	0	0	4.55	44	24	43.9	6.5	97.7	1.45	0	0	A	5	13	0	0	6	1	0	731	0	731	0	731	0	731	0	731
BLIND	BLIND	60	0	男	1	0	0	0	0	0	1	0	0	4.36	106	14.5	39	3.14	75	1.18	0	0	A	5	8	1	0	6	1	0	729	0	729	0	729	0	729	0	729
BLIND	BLIND	48	0	女	0	0	0	1	0	0	1	0	0	11.31	130	13.1	25.8	5.64	47.5	0.97	0	1	B	8	7	0	0	6	1	0	727	0	727	0	727	0	727	0	727
BLIND	BLIND	72	1	女	0	0	0	0	0	1	1	0	0	2.1	54	27.9	30.6	5.04	61	1.13	0	0	A	6	10	0	0	8	1	0	726	0	726	0	726	0	726	0	726
BLIND	BLIND	53	0	男	1	0	0	0	0	0	1	0	0	1.37	68	17.2	33.6	3.4	74.5	1.2	0	0	A	6	8	0	0	6	1	0	726	0	726	0	726	0	726	0	726
BLIND	BLIND	34	0	男	0	0	0	0	0	0	1	0	0	2.46	141	16.4	36	2.18	64	1.35	0	0	A	5	10	0	0	6	1	0	723	0	723	0	723	0	723	0	723
BLIND	BLIND	39	0	女	0	0	0	0	1	0	1	0	0	3.7	94	4.3	35.6	7.6	57.5	1.07	0	0	A	5	7	1	0	8	1	0	720	0	720	0	720	0	720	0	720
BLIND	BLIND	50	0	女	1	0	0	0	0	0	1	0	0	4.25	123	25.1	25.6	7.16	70	1.2	0	0	B	7	10	0	0	6	1	0	720	0	720	0	720	0	720	0	720
BLIND	BLIND	26	0	男	0	0	0	0	0	0	1	0	1	5.43	319	14.2	33	4.24	59.4	1.06	0	0	A	6	7	0	1	6	2	0	720	0	720	1	34	0	720	0	720
BLIND	BLIND	64	0	男	0	0	1	0	0	0	1	0	0	4.04	46	14.1	36.5	6.8	70.1	1.29	0	0	A	5	9	0	0	6	1	0	717	0	717	0	717	0	717	0	717
BLIND	BLIND	55	0	男	1	0	0	0	0	0	1	0	0	7.37	92	7.6	24.8	6.61	71	1.27	0	1	B	8	9	1	0	6	1	0	704	0	704	0	704	0	704	0	704
BLIND	BLIND	40	0	男	1	0	0	0	0	0	1	0	0	1.87	48	47.9	32.1	7.26	81	1.26	0	1	B	9	13	1	0	6	1	0	704	1	171	1	171	0	704	0	704
BLIND	BLIND	49	0	女	1	0	0	0	0	0	1	0	0	1.78	25	19.4	27.5	9.49	86.9	1.16	0	1	B	8	9	0	0	6	1	0	698	0	698	0	698	0	698	1	698
BLIND	BLIND	83	1	男	0	0	1	0	0	0	1	0	0	4.19	181	8.1	38.3	7.69	86	1.15	0	0	A	5	8	0	0	6	1	0	697	0	697	0	697	0	697	0	697
BLIND	BLIND	57	0	男	0	0	1	0	0	0	1	0	0	2.48	142	17.9	37.9	5.31	52	1.36	0	0	A	5	10	0	1	8	1	0	697	1	218	1	218	0	697	0	697
BLIND	BLIND	54	0	男	1	0	0	0	0	0	1	0	0	3.85	351	11.3	37.8	4.62	77.2	1.17	0	1	A	6	8	0	1	6	1	0	695	0	695	1	405	0	695	0	695
BLIND	BLIND	43	0	女	1	0	0	0	0	0	1	0	0	8.56	62	44.7	32.4	2.2	32.8	1.56	0	1	C	10	15	0	0	6	1	0	693	0	693	0	693	0	693	0	693
BLIND	BLIND	49	0	男	1	0	0	0	0	0	1	0	1	4.76	228	33.4	42.4	2.9	69	1.23	0	0	A	5	11	1	1	6	1	0	692	1	368	1	347	0	692	0	692
BLIND	BLIND	41	0	男	1	0	0	0	0	0	1	0	0	1.65	75	6.6	35.1	3.2	61.5	1.13	0	0	A	5	8	0	0	6	1	0	690	0	690	0	690	0	690	0	690
BLIND	BLIND	45	0	男	1	0	0	0	0	0	1	0	0	1.68	107	27.2	42	6.74	84.3	1.14	0	0	A	5	10	0	0	8	1	0	685	1	669	1	669	0	685	0	685
BLIND	BLIND	67	1	女	0	0	0	0	0	0	1	0	0	3.32	19	18.6	37.9	2.1	64.1	1.03	0	1	A	6	8	0	0	6	1	0	681	1	296	1	296	0	681	0	681
BLIND	BLIND	30	0	女	0	0	0	0	0	0	1	0	1	4.42	270	7.1	41.1	3.84	54.1	1.02	0	0	A	5	7	1	0	6	1	0	681	0	681	0	681	0	681	0	681
BLIND	BLIND	47	0	男	0	0	0	0	0	0	1	0	0	1.45	51	8	43.3	5.6	65.3	1.09	0	1	A	6	7	1	1	8	2	0	679	0	679	0	679	0	679	0	679
BLIND	BLIND	52	0	男	1	0	0	0	0	0	1	0	0	3	40	17.2	33.6	9.42	95	1.5	0	1	B	8	12	0	0	6	1	0	675	0	675	0	675	0	675	0	675
BLIND	BLIND	62	0	男	1	0	0	0	0	0	1	0	0	2.71	44	27	35.3	3.2	60.4	1.21	0	1	A	6	10	0	0	6	2	0	674	0	674	0	674	0	674	0	674
BLIND	BLIND	45	0	男	1	0	0	0	0	0	1	0	0	2.33	30	15.2	30.6	4.3	78	1.57	0	1	B	9	11	0	1	6	1	0	671	0	671	0	671	0	671	0	671
BLIND	BLIND	42	0	女	1	0	0	0	0	0	1	0	0	1.38	100	22.9	37.8	3.1	41.7	1.14	0	0	A	5	9	0	0	6	1	0	667	0	667	0	667	0	667	0	667
BLIND	BLIND	42	0	男	1	0	0	0	0	0	1	0	0	6.16	89	25.9	39.1	3.5	62.7	1.33	0	0	A	5	11	0	0	6	1	0	653	0	653	0	653	0	653	0	653
BLIND	BLIND	57	0	女	1	0	0	0	0	0	1	0	0	1.88	29	16.4	33.3	5.84	65.2	1.45	0	1	B	7	11	1	0	6	1	0	653	0	653	0	653	0	653	0	653
BLIND	BLIND	57	0	男	0	0	1	0	0	0	1	0	0	4.48	78	26.7	36.5	7.1	73.4	1.21	0	1	A	6	10	1	1	6	2	0	653	0	653	0	653	0	653	0	653
BLIND	BLIND	48	0	男	1	0	0	0	0	0	1	0	0	4.85	23	33.3	33.4	4.08	63	1.61	0	1	B	8	14	0	0	6	1	1	652	0	652	0	652	0	652	0	652
BLIND	BLIND	40	0	男	1	0	0	0	0	0	1	0	0	6.87	178	22.1	29.1	5.76	83	1.43	0	1	B	8	11	0	0	6	1	0	642	0	642	0	642	0	642	0	642
BLIND	BLIND	69	1	女	0	0	0	1	0	0	1	0	1	7.03	287	4.7	37.9	4.5	46.9	1.03	0	1	A	6	7	0	0	6	1	1	641	0	641	0	641	0	641	0	641
BLIND	BLIND	32	0	男	0	0	0	1	0	0	1	0	0	1.85	65	33.2	46.2	5.9	67	1.27	0	0	A	5	12	0	0	8	1	0	640	1	609	0	640	0	640	0	640
BLIND	BLIND	66	1	女	0	0	0	0	1	0	1	0	0	3.77	75	11.5	20.9	5.54	52.2	1.3	0	1	B	9	9	0	0	6	1	0	639	1	639	1	639	0	639	1	639
BLIND	BLIND	39	0	男	1	0	0	0	0	0	1	0	1	3.52	101	23.8	39	2.8	75	1.1	0	1	A	6	9	1	0	6	1	1	634	1	621	1	621	0	634	0	634
BLIND	BLIND	40	0	女	1	0	0	0	0	0	1	0	0	4.09	81	12	36.9	4.77	54.2	0.95	0	1	B	7	7	0	0	6	1	0	624	0	624	0	624	0	624	0	624
BLIND	BLIND	46	0	男	0	0	1	0	0	0	1	0	0	2.73	66	14.3	37.5	5.3	64.5	1.34	0	1	A	6	10	0	0	6	1	0	623	0	623	0	623	0	623	0	623
BLIND	BLIND	50	0	男	1	0	1	0	0	0	1	0	0	3.75	120	21.8	24.9	5.61	69.4	1.29	0	1	B	9	10	0	0	6	1	0	621	0	621	0	621	0	621	0	621
BLIND	BLIND	64	0	男	0	0	0	0	0	0	1	0	0	2.39	79	17.8	39.7	5.11	91.1	1.33	0	0	B	7	10.0634	0	0	8	2	0	621	0	621	0	621	0	621	0	621
BLIND	BLIND	46	0	男	1	0	0	0	0	0	1	0	0	2.75	64	15.1	39	4.18	54	1.56	0	0	A	6	11	0	1	6	1	0	614	0	614	0	614	0	614	0	614
BLIND	BLIND	52	0	男	0	0	0	0	0	0	1	0	0	0.67	76	14.6	38.2	5.09	56.1	1.39	0	1	B	7	10	0	0	6	2	1	603	0	603	0	603	0	603	0	603
BLIND	BLIND	42	0	男	1	0	0	0	0	0	1	0	0	2.51	66	13.7	24.8	4.1	55	1.22	0	1	A	6	8.65713	1	0	8	1	1	600	0	600	0	600	0	600	0	600
BLIND	BLIND	77	1	男	0	0	0	1	0	0	1	0	0	2.6	77	31.9	29.2	2.74	81	1.47	0	1	B	8	13.1019	0	0	6	1	0	594	1	594	0	594	0	594	0	594
BLIND	BLIND	57	0	女	1	0	0	0	0	0	1	0	0	4.26	57	15.1	28.9	4.48	45	1.07	0	0	A	6	7	0	1	6	1	0	590	0	590	0	590	0	590	0	590
BLIND	BLIND	43	0	男	1	0	0	0	0	0	1	0	1	3.98	189	13.9	34.8	5.2	48	1.19	0	0	A	6	8	0	0	6	1	1	589	0	589	1	56	0	589	0	589
BLIND	BLIND	51	0	男	1	0	0	0	0	0	1	0	1	2.83	275	11.7	34.5	5.77	70	1.1	0	1	B	7	7	1	0	6	1	0	587	0	587	0	587	0	587	0	587
BLIND	BLIND	48	0	男	1	0	0	0	0	0	1	0	0	2.25	37	18.7	24.1	8.5	82.8	1.38	0	0	A	6	10.3754	0	0	6	1	0	584	0	584	0	584	0	584	0	584
BLIND	BLIND	21	0	男	1	0	0	0	0	0	1	0	0	1.6	68	69.4	25.6	2	42.4	2.07	0	1	C	13	20	0	0	6	1	0	584	1	504	1	504	0	584	0	584
BLIND	BLIND	42	0	男	0	0	0	0	0	0	1	0	0	3.2	60	16.6	29.5	5.11	76	1.17	0	1	B	8	8.18844	0	0	6	1	0	577	0	577	0	577	0	577	0	577
BLIND	BLIND	54	0	男	1	0	1	0	0	0	1	0	0	2.56	23	24.3	27.3	5.15	95.8	1.52	0	1	C	10	13	0	0	6	1	0	569	0	569	0	569	0	569	0	569
BLIND	BLIND	42	0	男	1	0	0	0	0	0	1	0	0	2.72	47	16	35.7	4.5	70	1.27	0	0	A	5	9	0	1	6	2	0	561	0	561	0	561	0	561	0	561
BLIND	BLIND	47	0	男	1	0	0	0	0	0	1	0	0	2.47	53	18.5	32.8	6.24	66	1.24	0	0	A	6	9.1367	0	0	6	1	0	558	0	558	0	558	0	558	0	558
BLIND	BLIND	39	0	男	0	0	1	0	0	0	1	0	0	2.25	82	14.8	35.3	1.6	64	1.38	0	1	A	6	10	0	0	8	1	0	552	0	552	0	552	0	552	0	552
BLIND	BLIND	29	0	男	0	0	0	0	0	0	1	0	0	2.26	69	35.7	31.4	4.6	98	1.26	0	1	B	9	13	0	0	6	1	1	549	0	549	0	549	0	549	0	549
BLIND	BLIND	75	1	女	0	0	0	1	0	0	1	0	0	3.32	62	25.5	35.3	5.53	103.6	1.41	0	0	A	5	13	1	0	6	2	0	549	0	549	0	549	0	549	0	549
BLIND	BLIND	62	0	女	0	1	0	0	0	0	1	0	0	2.6	96	21.2	30.1	7.43	70.9	1.32	0	0	A	6	10	0	0	6	1	0	541	1	55	1	55	0	541	0	541
BLIND	BLIND	63	0	女	0	0	0	1	0	0	1	0	0	2.51	48	17.3	24.4	3.78	87.9	1.24	0	1	B	9	9	1	1	8	1	0	540	0	540	0	540	0	540	0	540
BLIND	BLIND	25	0	男	0	0	0	0	0	0	1	0	0	3.21	66	29.2	35.6	4	66	1.2	0	0	A	5	10	0	1	6	2	0	538	0	538	0	538	0	538	0	538
BLIND	BLIND	49	0	女	1	0	0	0	0	0	1	0	1	3.25	178	21.5	33	3.26	42	1.14	0	0	A	6	8.76304	0	0	6	1	1	537	1	537	1	491	0	537	0	537
BLIND	BLIND	77	1	女	0	0	0	0	0	0	1	0	0	2.35	23	31.3	34.2	4.82	62	1.51	0	1	B	9	13.3308	0	1	6	1	1	537	0	537	0	537	0	537	0	537
BLIND	BLIND	44	0	女	1	0	0	0	0	0	1	0	0	1.98	54	28.8	32.4	3.3	69.5	1.22	0	1	B	8	11	0	0	6	1	0	532	0	532	0	532	0	532	0	532
BLIND	BLIND	64	0	男	0	0	1	0	0	0	1	0	0	2.92	61	22.9	32.9	3.4	72	1.2	0	1	B	7	9.57598	0	0	6	2	0	530	0	530	0	530	0	530	0	530
BLIND	BLIND	58	0	女	0	0	0	1	0	0	1	0	0	5.16	48	8.9	40.6	7.03	69	0.98	0	1	B	8	6.20373	0	0	6	1	0	523	0	523	0	523	0	523	0	523
BLIND	BLIND	64	0	女	1	0	0	0	0	0	1	0	0	2.5	13	55.5	29.7	3.75	62.4	1.44	0	0	B	9	14.9642	0	1	6	2	0	523	0	523	0	523	0	523	0	523
BLIND	BLIND	67	1	女	0	0	0	1	0	0	1	0	0	3.72	94	16.6	27.9	12.5	69.6	1.08	0	0	B	7	7	0	0	6	1	0	513	1	189	1	189	0	513	0	513
BLIND	BLIND	43	0	女	1	0	0	0	0	0	1	0	0	3.65	35	15.5	33	4.25	49.6	1.49	0	1	B	7	11	0	0	6	1	0	513	0	513	0	513	0	513	0	513
BLIND	BLIND	44	0	男	1	0	0	0	0	0	1	0	0	3.4	25	102.4	29.7	8.03	74.7	1.87	0	1	C	12	20	0	0	6	1	0	509	0	509	0	509	0	509	1	509
BLIND	BLIND	44	0	男	1	0	0	0	0	0	1	0	0	4.66	35	36.4	31	4	80	1.3	0	0	B	7	12.2242	0	0	6	1	0	502	0	502	0	502	0	502	0	502
BLIND	BLIND	60	0	女	0	0	0	0	0	1	1	0	0	2.2	24	13.5	27.3	5.64	87	1.22	0	0	A	5	8.65713	0	0	6	1	0	500	0	500	0	500	0	500	0	500
BLIND	BLIND	65	0	女	0	0	0	0	0	0	1	0	0	1.92	39	34.1	30.7	4.65	73.5	1.6	0	1	B	9	14	1	0	6	1	0	492	0	492	0	492	0	492	1	492
BLIND	BLIND	63	0	女	0	0	0	1	0	0	1	0	0	2.22	71	25.9	32.4	3	61.4	1.01	0	1	B	8	9	0	0	6	2	1	480	0	480	0	480	0	480	0	480
BLIND	BLIND	63	0	女	0	0	0	0	1	0	1	0	0	2.23	52	40.6	26.3	3.5	43	1.24	0	0	B	8	12	0	0	8	1	1	476	0	476	0	476	0	476	0	476
BLIND	BLIND	44	0	男	1	0	0	0	0	0	1	0	0	4.6	87	26.9	31.4	6.32	83	1.39	0	1	B	8	12	0	0	6	1	0	476	0	476	0	476	0	476	0	476
BLIND	BLIND	38	0	男	1	0	0	0	0	0	1	0	0	4.83	97	16	29.4	3.37	58	1.49	0	1	B	8	11	0	0	6	1	0	458	0	458	0	458	0	458	0	458
BLIND	BLIND	44	0	男	1	0	0	0	0	0	1	0	0	2.62	53	12.9	41.2	5.61	65.2	1.18	0	0	A	5	8	0	0	6	1	0	458	0	458	0	458	0	458	0	458
BLIND	BLIND	58	0	女	0	0	0	0	1	0	1	0	0	3.02	63	32.8	30.8	3.8	41.2	1.27	0	1	B	8	12	0	0	6	1	0	454	0	454	0	454	0	454	1	454
BLIND	BLIND	64	0	女	1	0	0	0	0	0	1	0	0	2.38	84	12.6	41.6	4.72	69	1.19	0	1	A	6	8	0	0	8	1	0	453	0	453	0	453	0	453	0	453
BLIND	BLIND	55	0	女	0	0	0	0	0	0	1	0	0	11.33	49	22.5	32.1	4.01	60	1.15	0	1	B	8	9	0	0	6	1	0	446	0	446	0	446	0	446	0	446
BLIND	BLIND	60	0	女	0	0	1	0	0	0	1	0	0	5.37	87	43.5	35.4	5.22	51.5	1.28	0	0	A	6	13	0	0	6	1	0	446	0	446	0	446	0	446	0	446
BLIND	BLIND	51	0	男	1	0	0	0	0	0	1	0	1	4.1	484	16.8	29.7	4.22	77.7	1.26	0	0	A	6	9	1	1	6	2	0	442	0	442	0	442	0	442	0	442
BLIND	BLIND	56	0	男	1	0	0	0	0	0	1	0	1	4.35	92	15.1	29.2	7.26	82.7	1.22	0	1	B	7	9	0	0	6	1	0	440	0	440	0	440	0	440	0	440
BLIND	BLIND	64	0	男	1	0	0	0	0	0	1	0	0	3.52	120	15	31.7	5	57	1.22	0	0	A	6	9	0	0	6	1	1	439	0	439	0	439	0	439	0	439
BLIND	BLIND	63	0	女	1	0	0	0	0	0	1	0	0	1.85	68	11.6	31.1	5.3	72.2	1.26	0	1	B	7	9	0	0	6	1	0	436	0	436	0	436	0	436	0	436
BLIND	BLIND	38	0	男	1	0	0	0	0	0	1	0	0	4.9	36	37.2	32.4	2.4	81	1.74	0	1	C	11	15.5714	1	0	6	2	1	435	0	435	0	435	0	435	0	435
BLIND	BLIND	25	0	男	1	0	0	0	0	0	1	0	0	3.77	122	14.2	38.5	4.06	76	1.31	0	0	A	5	9	0	1	8	1	0	432	0	432	0	432	0	432	0	432
BLIND	BLIND	61	0	男	0	0	1	0	0	0	1	0	0	6.29	139	26.1	24.7	4.1	68	1.21	0	1	B	7	10.1633	1	0	6	1	0	427	0	427	0	427	0	427	0	427
BLIND	BLIND	33	0	男	1	0	0	0	0	0	1	0	0	1.21	22	28.2	37.3	7.16	63.8	1.44	0	1	A	6	12	0	1	6	1	0	425	0	425	0	425	0	425	0	425
BLIND	BLIND	65	0	男	0	1	0	0	0	0	1	0	0	2.33	31	10.2	29.4	5.15	84	1.3	0	1	B	7	9	0	0	6	1	0	423	0	423	0	423	0	423	0	423
BLIND	BLIND	56	0	女	1	0	0	0	0	0	1	0	0	2.2	12	14.1	25.8	3.94	44.2	1.43	0	1	B	8	10	0	0	6	1	1	421	0	421	0	1142	0	421	1	421
BLIND	BLIND	49	0	男	1	0	0	0	0	0	1	0	0	4.21	49	25.3	27.7	6.52	103	1.51	0	1	C	10	14	0	0	6	2	0	416	0	416	0	416	0	416	0	416
BLIND	BLIND	73	1	女	0	1	0	0	0	0	1	0	0	1.55	61	11.2	30.1	4.45	77	1.08	0	1	B	7	7	1	1	6	1	1	406	0	406	0	406	0	406	0	406
BLIND	BLIND	49	0	男	1	0	0	0	0	0	1	0	0	2.16	41	17.8	35.7	7.21	62.6	1.23	0	1	B	7	9	1	0	6	1	0	405	0	405	0	405	0	405	1	405
BLIND	BLIND	31	0	男	1	0	0	0	0	0	1	0	0	3.33	79	23.9	34	5.67	63	1.38	0	0	A	6	11	0	0	8	1	0	405	0	405	0	405	0	405	0	405
BLIND	BLIND	57	0	女	0	0	0	0	1	0	1	0	0	1.48	21	13.9	29.7	5.23	71	1.18	0	1	B	7	8	0	0	8	1	0	404	0	404	0	404	0	404	0	404
BLIND	BLIND	63	0	男	0	0	1	0	0	0	1	0	0	2.55	84	21.4	32.9	3.59	73	1.22	0	1	B	8	10	0	0	8	1	0	390	0	390	0	390	0	390	0	390
BLIND	BLIND	52	0	男	1	0	1	0	0	0	1	0	0	2.12	62	13.3	23.3	5.6	51	1.21	0	1	B	9	9	0	0	6	1	1	383	0	383	0	383	0	383	0	383
BLIND	BLIND	63	0	男	0	0	1	0	0	0	1	0	0	2.26	58	25.1	29.3	3.5	57	1.14	0	1	B	7	9	0	0	6	1	0	380	0	380	0	380	0	380	0	380
BLIND	BLIND	51	0	女	0	0	0	1	0	0	1	0	0	3.07	46	24.6	34.1	5.3	84	1.1	0	0	A	6	8.87214	0	0	6	2	1	378	0	378	0	378	0	378	0	378
BLIND	BLIND	55	0	男	1	0	0	0	0	0	1	0	0	1.98	26	24.6	28.6	11.5	73	1.53	0	1	B	8	13	0	0	6	2	0	376	0	376	0	376	0	376	0	376
BLIND	BLIND	46	0	女	1	0	0	0	0	0	1	0	0	1.62	74	10.2	40.6	3.48	71	1.08	0	1	B	8	7.29196	1	1	6	1	0	375	0	375	0	375	0	375	0	375
BLIND	BLIND	56	0	男	1	0	1	0	0	0	1	0	0	6.74	80	45.6	31.1	6.2	85.8	1.37	0	0	B	7	14	0	0	6	1	0	368	0	368	0	368	0	368	0	368
BLIND	BLIND	61	0	男	1	0	0	0	0	0	1	0	0	2.76	72	20.8	29.9	7.1	90	1.26	0	1	B	8	10	1	0	6	2	0	364	0	364	0	364	0	364	0	364
BLIND	BLIND	52	0	男	1	0	0	0	0	0	1	0	0	1.45	44	24.2	31.1	5.1	75	1.41	0	1	B	8	11.5909	0	0	6	1	0	363	0	363	0	363	0	363	0	363
BLIND	BLIND	43	0	男	0	1	1	0	0	0	1	0	1	6.53	150	15.3	33.8	2.97	77	1.25	0	0	A	6	9	0	0	6	1	0	359	0	359	0	359	0	359	0	359
BLIND	BLIND	53	0	男	1	0	0	0	0	0	1	0	0	4.28	43	15.9	27.3	5.11	95.8	1.37	0	1	B	8	10	0	1	6	1	0	342	1	316	1	208	0	342	0	342
BLIND	BLIND	67	1	男	1	0	0	0	0	0	1	0	0	3.65	44	22.4	29	10.6	88.9	1.34	0	0	A	6	11	0	1	6	1	0	339	0	339	0	339	0	339	0	339
BLIND	BLIND	47	0	男	1	0	0	0	0	0	1	0	0	7.64	75	20.7	22.3	18.92	116	1.71	0	1	C	10	16	0	0	6	2	0	339	1	97	0	339	0	339	1	339
BLIND	BLIND	40	0	女	1	0	0	0	0	0	1	0	0	1.84	50	19.4	38.2	5.63	53.7	1.3	0	0	B	7	9.8455	1	0	8	1	1	313	0	313	0	313	0	313	0	313
BLIND	BLIND	31	0	男	1	0	0	0	0	0	1	0	0	5.51	74	26.4	41.8	4.88	69.6	1.19	0	0	A	5	10	0	1	6	1	0	309	0	309	0	309	0	309	0	309
BLIND	BLIND	63	0	男	0	0	1	0	0	0	1	0	0	4.45	27	39.8	25.8	3.6	84.6	1.3	0	1	B	9	13	0	0	6	1	0	302	0	302	0	302	0	302	1	302
BLIND	BLIND	48	0	男	1	0	0	0	0	0	1	0	0	4.28	53	30.1	37	3.7	91.2	1.14	0	0	A	5	10	0	1	6	1	0	292	0	292	0	292	0	292	0	292
BLIND	BLIND	61	0	男	1	0	0	0	0	0	1	0	0	2.78	52	39	38.5	6.11	79	1.33	0	1	B	7	13	0	0	6	1	0	272	0	272	0	272	0	272	0	272
BLIND	BLIND	48	0	男	0	0	1	0	0	0	1	0	0	5.59	133	43.4	33.5	6.35	81.3	1.39	0	1	B	9	14	0	0	8	1	0	264	0	264	0	264	0	264	0	264
BLIND	BLIND	25	0	男	0	0	0	0	0	1	1	0	1	22.27	171	14	28.9	8.09	69	1.15	0	1	B	8	8	1	0	6	2	0	241	0	241	0	241	0	241	0	241
BLIND	BLIND	56	0	女	0	0	0	0	0	0	1	0	0	3.97	85	14.2	38	5.13	59.6	1.2	0	0	A	5	8	0	0	6	1	1	237	0	237	0	237	0	237	1	237
BLIND	BLIND	63	0	女	0	0	0	0	0	0	1	0	0	4.99	67	14.3	35.9	2.76	67	1.13	0	0	A	5	8	1	0	6	1	0	216	0	216	0	216	0	216	0	216
BLIND	BLIND	70	1	男	0	0	1	0	0	0	1	0	0	2.17	59	30	34.6	4.54	104	1.34	0	1	B	7	13	0	0	6	1	0	209	0	209	0	209	0	209	1	209
BLIND	BLIND	61	0	女	0	0	0	0	0	0	1	0	0	2.58	42	30.3	30.2	3.99	47.5	1.11	0	1	B	7	10	0	0	6	1	0	201	0	201	0	201	0	201	0	201
BLIND	BLIND	40	0	男	1	0	0	0	0	0	1	0	0	1.83	104	19.1	35.7	2.4	43	1.41	0	1	B	9	10.6963	0	1	6	1	0	189	0	189	0	189	0	189	0	189
BLIND	BLIND	60	0	女	1	0	0	0	0	0	1	0	0	3.01	47	36.5	29.2	3.73	66.6	1.07	0	0	B	7	10	0	0	6	1	0	182	0	182	0	182	0	182	1	182
BLIND	BLIND	68	1	女	1	0	0	0	0	0	1	0	0	1.9	112	25.1	37.7	6.3	70.8	1.09	0	1	B	7	9	0	0	6	1	0	179	0	179	0	179	0	179	0	179
BLIND	BLIND	45	0	男	0	1	1	0	0	0	1	0	0	6.61	134	11	24.2	9.55	132.5	1.13	0	1	B	8	12	0	0	6	2	0	167	0	167	0	167	0	167	0	167
BLIND	BLIND	61	0	女	0	0	0	0	0	0	1	0	0	2.96	43	13.9	27	4.96	74	1.36	0	1	B	8	10	0	0	6	1	0	160	1	159	1	159	0	160	1	160
BLIND	BLIND	53	0	女	1	0	0	0	0	0	1	0	0	1.69	31	17.3	29.5	4.41	47.9	1.37	0	1	B	7	10	0	0	6	1	1	148	0	148	0	148	0	148	0	148
BLIND	BLIND	48	0	男	1	0	0	0	0	0	1	0	0	3.84	72	9.1	40.3	7.46	73.2	1.15	0	0	A	5	8	0	0	6	1	0	141	0	141	0	141	0	141	0	141
BLIND	BLIND	27	0	男	1	0	0	0	0	0	1	0	0	3.81	32	20.6	27.8	6.2	64	1.33	0	1	B	9	10	0	0	6	1	0	137	0	137	0	137	0	137	0	137
BLIND	BLIND	67	1	女	1	0	0	0	0	0	1	0	0	1.75	30	15.4	28.8	3.3	57	1.5	0	1	B	8	11	0	0	6	1	0	117	0	117	0	117	0	117	1	117
BLIND	BLIND	50	0	男	1	0	0	0	0	0	1	0	0	2.73	62	13.8	37.7	6.06	79.1	1.12	0	0	A	5	8	0	0	6	1	0	93	0	93	0	93	0	93	0	93
BLIND	BLIND	38	0	男	1	0	0	0	0	0	1	0	1	3.64	153	21.7	32.1	4.92	76	1.25	0	0	A	6	10	0	0	6	1	0	93	0	93	0	93	0	93	0	93
BLIND	BLIND	52	0	女	0	0	0	0	0	0	1	0	0	5.42	131	4.4	41.3	5.93	67.1	0.99	0	0	A	5	7	1	0	8	1	0	92	0	92	0	92	0	92	0	92
BLIND	BLIND	27	0	女	0	0	0	0	0	0	1	0	0	2.99	17	16.8	34.4	3.18	40.5	1.26	0	0	A	6	9	0	0	6	1	0	89	0	89	0	89	0	89	0	89
BLIND	BLIND	45	0	男	1	0	0	0	0	0	1	0	0	1.72	42	15.2	27.9	8.26	94	1.16	0	1	B	7	8.6799	0	0	6	1	0	82	0	82	0	82	0	82	0	82
BLIND	BLIND	59	0	男	1	0	0	0	0	0	1	0	0	2.76	53	33.5	19	15.14	117.4	1.35	0	1	B	8	15	0	0	6	1	0	78	0	78	0	78	0	78	0	78
BLIND	BLIND	43	0	男	1	0	0	0	0	0	1	0	0	2.69	117	20.6	33.7	6.82	57	1.38	0	0	A	6	11	0	0	6	1	0	73	1	35	1	35	0	73	1	73
BLIND	BLIND	49	0	男	0	0	0	0	0	0	1	0	0	2.24	124	40.2	27	5.24	70.1	1.5	0	1	C	11	14	1	0	8	1	0	57	0	57	0	57	0	57	0	57
BLIND	BLIND	59	0	男	0	0	1	0	0	0	1	0	0	3.36	98	39.7	29.1	7	80	1.39	0	1	B	9	13	0	0	8	1	0	56	0	56	0	56	0	56	0	56
BLIND	BLIND	41	0	男	0	0	1	0	0	0	1	0	0	7.78	63	29.3	36.1	4.68	51.2	1.19	0	1	B	9	10.4138	0	0	6	1	0	56	0	56	0	56	0	56	0	56
BLIND	BLIND	57	0	男	0	0	1	0	0	0	1	0	0	1.98	45	24.6	30.3	6.75	63	1.39	0	1	B	7	11	0	0	6	1	1	54	0	54	0	54	0	54	0	54
BLIND	BLIND	43	0	男	1	0	0	0	0	0	1	0	0	7.55	49	15.2	32.9	7.27	73	1.2	0	1	B	7	8.472	0	1	6	1	0	50	0	50	0	50	0	50	0	50
BLIND	BLIND	57	0	男	0	0	0	0	0	1	1	0	0	1.55	37	21.1	34.6	2.32	96.5	1.27	0	0	A	6	11	0	0	6	1	0	46	0	46	0	46	0	46	0	46
BLIND	BLIND	43	0	男	1	0	0	0	0	0	1	0	0	3.54	37	27.6	26.9	5.3	72.7	1.19	0	1	B	9	10	0	0	6	1	0	41	0	41	0	41	0	41	0	41
BLIND	BLIND	49	0	男	1	0	0	0	0	0	1	0	0	3.02	33	19.3	47.3	6	67	1.23	0	1	A	6	9	1	0	8	1	0	39	0	39	0	39	0	39	0	39
BLIND	BLIND	38	0	女	0	0	0	1	0	0	1	0	0	2.54	73	17.7	39.4	3.5	41.4	1.06	0	0	A	5	8	0	0	6	1	0	37	0	37	0	37	0	37	0	37
BLIND	BLIND	67	1	女	0	0	0	0	0	1	1	0	0	3.84	103	16.7	36.2	3.64	52.1	1.11	0	0	A	5	8	0	0	8	1	0	36	0	36	0	36	0	36	0	36
BLIND	BLIND	61	0	男	1	0	0	0	0	0	1	0	0	8.76	64	6	30.4	7.53	88	1.14	0	1	B	8	8	0	0	6	2	0	36	0	36	0	36	0	36	0	36
BLIND	BLIND	74	1	女	0	0	0	1	0	0	1	0	0	4.35	164	23.6	28.3	2.9	50.5	1.37	0	1	B	8	11	0	0	6	1	0	33	0	33	0	33	0	33	1	33
BLIND	BLIND	46	0	男	1	0	0	0	0	0	1	0	0	2.77	113	18.2	31.5	4.2	64	1.35	0	1	B	7	10.0268	0	0	6	1	0	33	0	33	0	33	0	33	0	33
BLIND	BLIND	69	1	男	1	0	0	0	0	0	1	0	0	6.29	67	6.1	38	8.09	87.5	0.89	0	0	A	5	7	0	1	6	1	0	33	1	29	1	29	0	33	1	33
BLIND	BLIND	51	0	男	1	0	0	0	0	0	1	0	0	4.54	131	15.5	23.4	6.5	70.7	1.12	0	1	B	8	8	1	0	8	1	0	30	0	30	0	30	0	30	1	30
BLIND	BLIND	63	0	女	0	0	0	0	1	0	1	0	1	7.41	227	25.2	25.2	6.35	53.4	1.09	0	1	B	9	9	1	0	6	2	0	9	0	9	0	9	0	9	1	9
BLIND	BLIND	45	0	女	1	0	0	0	0	0	1	0	0	8.07	14	50.8	29.8	7.72	57	1.78	0	1	C	10	17	1	1	6	1	0	0	0	0	0	0	0	0	1	0
BLIND	BLIND	68	1	男	0	0	0	0	0	0	1	0	0	3.47	77	25.9	24.4	7.1	67	1.38	0	1	B	7	11.6067	0	0	8	1	0	493	0	493	0	493	1	445	0	493
BLIND	BLIND	70	1	男	1	0	1	0	0	0	1	0	0	3.67	85	15.3	27.3	9.76	66.4	1.43	0	1	B	8	10.436	0	0	6	1	1	41	0	41	0	41	1	27	1	41
BLIND	BLIND	74	1	女	1	0	0	0	0	0	1	0	0	6.45	23	33.4	22.7	10.3	78.5	1.36	0	1	B	8	12	1	0	8	1	1	789	0	789	0	789	1	352	1	688
BLIND	BLIND	51	0	男	1	0	0	0	0	0	1	0	0	6.29	92	16.8	18.6	13.11	101	1.42	0	1	B	9	12	0	0	6	1	0	718	0	718	0	718	1	93	0	718
BLIND	BLIND	64	0	女	1	0	0	0	0	0	1	0	0	1.74	70	21.6	29	1.3	41.2	1.18	0	1	B	7	9	0	0	6	2	1	1117	0	1117	0	1117	1	330	0	1117
BLIND	BLIND	54	0	女	0	0	0	0	0	0	1	0	0	3.76	33	58.3	25.4	6.02	62.3	2.13	0	0	C	11	20	0	0	8	1	0	402	0	402	0	402	1	20	1	402
BLIND	BLIND	62	0	男	0	0	0	0	1	0	1	0	0	8.11	67	22.2	35.8	4.47	78.5	1.35	0	1	B	7	11	0	0	8	2	0	1146	0	1146	0	1146	0	1146	0	1146
BLIND	BLIND	46	0	男	1	0	0	0	0	0	1	0	0	5.86	70	17.5	31.4	5.44	68.6	1.18	0	0	A	6	8	0	0	6	1	1	1131	0	1131	0	1131	0	1131	0	1131
BLIND	BLIND	61	0	女	1	0	0	0	0	0	1	0	1	13.52	118	25.5	25.9	8.79	55	1.37	0	1	B	8	11	1	0	8	1	0	1123	0	1123	0	1123	0	1123	0	1123
BLIND	BLIND	61	0	男	0	0	1	0	0	0	1	0	0	1.62	35	26.8	21.8	2.35	81.8	1.84	0	1	C	10	15	1	0	6	1	1	1117	0	1117	0	1117	0	1117	0	1117
BLIND	BLIND	43	0	男	1	0	0	0	0	0	1	0	0	3.33	75	26.8	40.9	3.88	73.3	1.27	0	1	A	6	11	0	0	6	1	0	943	0	943	0	943	0	943	0	943
BLIND	BLIND	47	0	男	1	0	0	0	0	0	1	0	0	4.44	26	30.2	29.6	3.89	62	1.59	0	1	B	8	14	0	0	6	1	0	924	1	835	1	835	0	924	1	924
BLIND	BLIND	34	0	男	1	0	0	0	0	0	1	0	1	8.99	72	23.9	24.1	6.95	55.3	1.27	0	1	B	9	10	0	0	6	1	0	871	0	871	0	871	0	871	0	871
BLIND	BLIND	57	0	女	0	0	0	1	0	0	1	0	0	3.44	69	22.8	31.5	2.4	40.7	1.15	0	1	B	8	9	0	0	6	1	0	809	0	809	0	809	0	809	0	809
BLIND	BLIND	66	1	女	0	0	0	0	0	0	1	0	0	3.99	51	15	24.9	7.86	63	1.24	0	0	B	7	9	0	1	8	1	0	702	0	702	0	702	0	702	0	702
BLIND	BLIND	51	0	女	0	1	0	0	0	0	1	0	0	0.94	89	12.8	36.6	3.32	44.2	1.18	0	1	B	7	8	0	0	6	1	0	640	0	640	0	640	0	640	0	640
BLIND	BLIND	42	0	男	1	0	0	0	0	0	1	0	0	4.21	74	16.7	24.8	5.8	71	1.27	0	1	B	8	9	1	1	6	1	0	606	0	606	0	606	0	606	0	606
BLIND	BLIND	68	1	男	1	0	0	0	0	0	1	0	0	2.47	61	16.6	37.4	9.96	99.4	1.25	0	1	B	8	10.0514	0	0	6	1	0	518	0	518	0	518	0	518	0	518
BLIND	BLIND	48	0	男	0	0	1	0	0	0	1	0	0	1.98	49	24.5	43.5	7.12	76.5	1.43	0	1	B	9	11.7952	0	1	6	1	0	509	0	509	0	509	0	509	0	509
BLIND	BLIND	51	0	女	0	0	0	1	0	0	1	0	0	3.85	50	24.2	31.6	6.77	61.2	1.09	0	1	B	7	9	0	1	6	2	0	458	0	458	0	458	0	458	0	458
BLIND	BLIND	69	1	男	0	0	0	1	0	0	1	0	0	10.75	57	20.1	26	9.57	120.8	1.34	0	1	B	9	13	0	0	8	1	0	170	0	170	0	170	0	170	0	170
BLIND	BLIND	58	0	女	1	0	0	0	0	0	1	0	0	2.5	79	21.5	36.8	3.2	50.8	1.13	0	0	A	5	9	0	1	6	2	0	118	0	118	0	118	0	118	0	118
BLIND	BLIND	57	0	男	0	0	0	0	0	0	0	0	0	5.27	84	16.8	38.4	5.26	84.2	1.07	0	0	A	5	7	0	0	6	1	0	522	0	522	0	522	1	155	0	522
BLIND	BLIND	52	0	男	1	0	0	0	0	0	0	1	0	3.65	87	53.2	32.4	5.2	61	1.55	0	1	C	11	15.6287	0	0	6	1	0	612	0	612	0	612	1	45	0	612
BLIND	BLIND	37	0	男	1	0	0	0	0	0	0	0	1	6.02	405	13.3	30.2	4.58	77	1.28	0	0	A	6	9.19483	1	0	6	1	0	177	0	177	0	177	1	5	0	177
BLIND	BLIND	34	0	男	0	0	0	0	0	0	0	1	0	5.61	141	79.8	31.1	5	66	1.58	0	1	C	11	17	0	0	8	1	0	376	0	376	0	376	1	29	0	376
BLIND	BLIND	28	0	男	1	0	0	0	0	0	0	0	1	5.93	355	10.3	34.7	3.72	62.6	1.45	0	0	A	6	11	1	0	8	2	0	814	0	814	0	814	1	439	0	814
BLIND	BLIND	77	1	女	1	0	0	0	0	0	0	0	0	3.58	181	13.7	33	27.68	300.5	1.14	0	1	B	8	20	1	0	6	1	0	562	0	562	0	562	1	15	0	562
BLIND	BLIND	82	1	女	0	0	0	1	0	0	0	1	0	3.5	34	23.7	37	8.6	65.6	1.25	0	1	B	7	10	0	0	6	1	1	255	0	255	0	255	1	184	1	255
BLIND	BLIND	48	0	男	1	0	0	0	0	0	0	0	0	3.7	41	27.5	32	4.1	65.9	1.42	0	1	B	7	12	0	0	6	1	0	170	0	170	0	170	1	38	0	170
BLIND	BLIND	59	0	男	0	0	1	0	0	0	0	0	0	4.66	65	41.2	33.6	17	169	1.27	0	1	B	9	19	0	0	6	1	0	375	0	375	0	375	1	10	1	375
BLIND	BLIND	41	0	男	1	0	0	0	0	0	0	0	0	9.56	53	124.7	28.3	36.3	263.8	1.92	0	1	C	12	32	1	0	8	1	1	49	0	49	0	49	1	18	1	49
BLIND	BLIND	27	0	男	0	0	1	0	0	0	0	0	0	4.06	37	26.6	37.7	7.8	84	1.39	0	1	A	6	12	0	0	6	1	0	195	0	195	0	195	1	9	0	195
BLIND	BLIND	47	0	男	1	0	0	0	0	0	0	1	0	3.52	55	32.9	30.1	8.77	99	1.29	0	1	B	8	13	0	0	6	2	0	676	0	676	0	676	1	44	0	676
BLIND	BLIND	66	1	女	0	0	0	0	0	0	0	1	0	4.55	168	37.8	23.8	4.38	56.4	1.17	0	1	C	10	11	0	0	6	1	0	1113	0	1113	0	1113	1	24	0	1113
BLIND	BLIND	58	0	男	1	0	0	0	0	0	0	0	0	1.64	47	17.8	40	7.5	88.1	1.24	0	1	A	6	9	0	0	6	2	0	1040	0	1040	0	1040	1	22	0	1040
BLIND	BLIND	45	0	女	0	0	0	0	0	0	0	1	0	1.6	52	18.5	28.1	12.6	100.6	1.34	0	1	B	8	11	0	0	6	2	1	119	0	119	0	119	1	29	0	119
BLIND	BLIND	54	0	男	0	0	1	0	0	0	0	1	0	6.25	91	24.7	25.8	25.18	420.2	1.23	0	1	B	9	25	0	0	6	1	0	1172	0	1172	0	1172	1	18	0	1172
BLIND	BLIND	40	0	男	1	0	0	0	0	0	0	0	0	3.44	109	3	23.4	21.6	140.1	1.35	0	1	B	9	14	0	0	6	2	0	16	0	16	0	16	1	11	1	16
BLIND	BLIND	46	0	男	0	0	1	0	0	0	0	1	0	3.25	23	21.3	30.7	8.33	111	1.41	0	1	B	8	13	0	0	6	1	0	140	0	140	0	140	1	106	0	140
BLIND	BLIND	48	0	男	1	0	0	0	0	0	0	1	0	1.45	12	36.4	25	6.2	77	1.47	0	1	C	10	14	0	1	6	1	0	392	0	392	0	392	1	179	1	392
BLIND	BLIND	46	0	女	0	1	0	0	0	0	0	0	0	3.3	29	30.1	29.6	7.77	35.8	1.27	0	1	B	7	11	1	1	6	1	1	560	0	560	0	560	1	32	0	560
BLIND	BLIND	55	0	男	1	0	1	0	0	0	0	1	0	3.42	47	21.9	25.9	6.38	53.6	1.37	0	1	B	9	11	0	0	6	1	0	47	0	47	0	47	1	7	0	47
BLIND	BLIND	33	0	男	1	0	0	0	0	0	0	0	0	2.61	72	23	37.1	3.06	70	1.29	0	0	B	7	10.4024	0	0	8	1	0	542	0	542	0	542	0	542	0	542
BLIND	BLIND	61	0	男	1	0	1	0	0	0	0	1	0	1.76	57	23.4	36.6	7	85	1.35	0	1	B	9	10.9768	0	0	8	1	0	313	0	313	0	313	0	313	0	313
BLIND	BLIND	53	0	女	1	0	0	0	0	0	0	1	0	4.42	74	29	30.4	5.7	59.7	1.14	0	1	B	8	10	0	0	6	1	1	1223	0	1223	0	1223	0	1223	0	1223
BLIND	BLIND	50	0	男	1	0	0	0	0	0	0	1	0	2.15	55	10.4	36.7	6.5	75.9	1.37	0	1	B	7	10	0	0	6	1	0	1285	1	251	1	251	0	1285	0	1285
BLIND	BLIND	60	0	男	1	0	0	0	0	0	0	0	0	4.99	25	32.4	28.1	24.62	161.8	1.65	0	1	B	9	20	0	1	6	1	0	1145	0	1145	0	1145	0	1145	0	1145
BLIND	BLIND	35	0	女	1	0	0	0	0	0	0	0	0	2.04	25	8	43.5	3.1	50	1.22	0	0	A	5	9	0	1	6	1	0	1124	0	1124	0	1124	0	1124	0	1124
BLIND	BLIND	52	0	男	0	0	1	0	0	0	0	1	0	3.97	69	28.9	44.7	13.41	110.6	1.39	0	1	B	7	14	0	0	6	2	0	1061	0	1061	1	615	0	1072	0	1061
BLIND	BLIND	18	0	男	0	0	0	0	1	0	0	1	0	1.28	19	48.5	39.8	4.4	73.5	1.34	0	1	B	8	14	0	1	6	2	0	1072	0	1072	0	1072	0	1072	0	1072
BLIND	BLIND	57	0	女	0	0	0	1	0	0	0	1	0	3.58	39	26.4	32.7	3.07	76.3	1.23	0	1	B	8	10	0	0	6	1	0	760	0	760	0	760	0	760	1	760
BLIND	BLIND	42	0	男	1	0	1	0	0	0	0	1	0	3.83	60	14	20.1	12.31	133	1.31	0	1	B	9	13	1	0	6	1	0	717	0	717	0	717	0	717	0	717
BLIND	BLIND	57	0	男	1	0	0	0	0	0	0	1	0	4.48	64	24.9	25.5	5.06	76.5	1.39	0	1	B	9	12	0	0	6	1	0	679	0	679	0	679	0	679	0	679
BLIND	BLIND	62	0	男	1	0	1	0	0	0	0	1	0	3.15	42	27.4	35.7	6	90	1.41	0	1	B	7	12	0	1	6	1	0	649	0	649	0	649	0	649	1	649
BLIND	BLIND	51	0	男	1	0	0	0	0	0	0	0	0	3.51	53	21.7	33.1	5.5	66	1.36	0	1	B	7	11	0	0	6	1	0	647	0	647	0	647	0	647	0	647
BLIND	BLIND	52	0	女	0	0	0	0	0	0	0	1	0	7.65	113	30.7	28.8	5	70	1.6	0	1	B	9	14	0	0	6	2	0	621	0	621	0	621	0	621	0	621
BLIND	BLIND	43	0	男	0	0	1	0	0	0	0	1	0	2.95	90	27.9	29.5	5.61	90	1.42	0	1	B	8	12	0	0	6	1	0	615	0	615	0	615	0	615	0	615
BLIND	BLIND	70	1	女	0	0	0	0	0	0	0	1	0	3.18	176	11.3	30.6	3.2	42	1.39	0	1	B	8	10	0	0	8	2	0	613	0	613	0	613	0	613	0	613
BLIND	BLIND	41	0	女	0	0	0	0	0	0	0	0	0	5.9	137	39.7	27.2	3.73	56.8	1.2	0	1	C	10	12	0	0	6	3	0	612	0	612	0	612	0	612	0	612
BLIND	BLIND	57	0	男	0	0	1	0	0	0	0	0	0	4.43	132	28	37.6	18.93	175	1.32	0	1	B	7	18	0	0	6	1	0	607	0	607	0	607	0	607	0	607
BLIND	BLIND	47	0	女	0	0	0	0	0	0	0	0	1	3.52	73	19.7	46.4	4.25	63	0.98	0	0	B	7	6.73875	0	0	6	1	0	490	0	490	0	490	0	490	0	490
BLIND	BLIND	50	0	男	1	0	0	0	0	0	0	1	0	3.33	37	12.7	20.9	16.21	103	1.31	0	1	B	9	11	0	1	6	2	0	490	0	490	0	490	0	490	1	490
BLIND	BLIND	48	0	男	0	0	0	0	0	0	0	0	0	3.53	47	41.7	41.2	9.58	93.5	1.31	0	0	A	6	13	0	0	6	2	0	486	0	486	0	486	0	486	0	486
BLIND	BLIND	35	0	女	0	0	0	0	0	0	0	1	0	6.14	63	38.3	22.8	7.05	72	1.49	0	1	C	10	14	0	0	8	1	0	449	0	449	0	449	0	449	0	449
BLIND	BLIND	36	0	女	0	0	0	0	0	0	0	0	0	6.11	79	19.6	48.6	3.7	64	1.19	0	0	A	5	9	0	0	8	1	0	447	0	447	0	447	0	447	0	447
BLIND	BLIND	38	0	女	1	0	0	0	0	0	0	1	0	6.29	175	17.4	24.6	3.34	70	1.6	0	1	C	10	12	1	0	6	1	1	444	0	444	0	444	0	444	1	97
BLIND	BLIND	44	0	女	1	0	0	0	0	1	0	1	0	7.34	384	19.8	42.4	5.09	63	1.08	0	1	B	7	8	0	0	6	1	0	425	0	425	0	425	0	425	0	425
BLIND	BLIND	54	0	男	0	0	1	0	0	0	0	1	0	4.81	102	17.1	31.6	5	95.5	1.2	0	1	B	8	9	0	1	8	1	0	418	0	418	0	418	0	418	0	418
BLIND	BLIND	74	1	女	0	0	0	0	0	0	0	1	0	5.34	74	16	33.3	8.61	112	1.51	0	1	B	9	13	0	0	6	1	0	408	0	408	0	408	0	408	0	408
BLIND	BLIND	49	0	男	0	0	0	0	0	0	0	0	0	3.78	55	19.4	45.1	4.35	93	1.17	0	1	B	7	9	0	0	8	2	0	343	0	343	1	338	0	343	0	343
BLIND	BLIND	64	0	男	0	0	0	0	0	0	0	1	0	3.78	65	11.9	27.5	6.3	95.5	1.32	0	1	B	9	10	0	0	6	1	0	263	0	263	0	263	0	263	1	263
BLIND	BLIND	65	0	女	0	0	0	0	0	0	0	1	0	8.58	79	6.8	37.1	44.43	490	1.16	0	1	B	7	24	0	1	6	2	0	255	0	255	0	255	0	255	1	255
BLIND	BLIND	70	1	男	0	0	1	0	0	0	0	1	0	4.3	59	40.8	36.8	6.5	79	1.14	0	1	C	10	11.1846	0	0	6	1	1	245	0	245	0	245	0	245	0	245
BLIND	BLIND	42	0	男	0	0	0	0	0	0	0	1	0	11.76	258	21	27.1	9.7	70	2.04	0	1	C	11	15	0	0	6	1	1	206	0	206	0	206	0	206	0	206
BLIND	BLIND	50	0	男	1	0	0	0	0	0	0	1	0	3.32	70	13.6	34.4	6.32	54	1.21	0	1	B	8	9	0	1	6	1	0	80	0	80	0	80	0	80	0	80
BLIND	BLIND	60	0	女	0	0	0	0	0	0	0	0	0	2.75	62	16.7	43.6	8.09	78	1.16	0	0	A	5	8	0	0	6	1	0	79	0	79	0	79	0	79	0	79
BLIND	BLIND	64	0	男	0	0	0	0	0	0	0	1	0	2.08	25	21.6	36.4	11.23	102	1.11	0	1	B	7	10	0	1	6	2	0	6	0	6	0	6	0	6	1	6
